# Supplementary material for: Unraveling biomolecular and community grammars of RNA granules via machine learning
Source: PNAS Nexus. 2025 Mar 19;4(4):pgaf093. doi: 10.1093/pnasnexus/pgaf093 (PMC11952899; doi:10.1093/pnasnexus/pgaf093)
Supplement: pgaf093_Supplementary_Data [file pgaf093_supplementary_data.zip]

Archive with 2 entries (2 files):
- PNASNEXUS-PNASNEXUS-2024-01330-TRR-s01.xlsx
- PNASNEXUS-PNASNEXUS-2024-01330-TRR-s02.docx
