# Supplementary material for: Unraveling biomolecular and community grammars of RNA granules via machine learning
Source: PNAS Nexus. 2025 Mar 19;4(4):pgaf093. doi: 10.1093/pnasnexus/pgaf093 (PMC11952899; doi:10.1093/pnasnexus/pgaf093)
Supplement: pgaf093_Supplementary_Data [file pgaf093_supplementary_data.zip › PNASNEXUS-PNASNEXUS-2024-01330-TRR-s01.xlsx]

## Sheet: Overall dataset
#string_protein_id	preferred_name	protein_size	annotation	protein_name	length	IEP	aromaticity	entropy	cation_frac	molecular_weight	gravy	alpha_helix	beta_turn	beta_sheet	hpi_<-1.5_frac	hpi_<-2.0_frac	hpi_<-2.5_frac	hpi_<-1.5	hpi_<-2.0	hpi_<-2.5	lcs_scores	ave_proba_PBSG
9606.ENSP00000000233	ARF5	180	ADP-ribosylation factor 5; GTP-binding protein involved in protein trafficking; may modulate vesicle budding and uncoating within the Golgi apparatus. Belongs to the small GTPase superfamily. Arf family.	P84085	180	6.30244	0.0888889	4.13364	0.133333	20529.4	-0.204444	0.338889	0.172222	0.261111	0.0277778	0	0	5	0	0	0	0.1699
9606.ENSP00000000412	M6PR	277	Cation-dependent mannose-6-phosphate receptor; Transport of phosphorylated lysosomal enzymes from the Golgi complex and the cell surface to lysosomes. Lysosomal enzymes bearing phosphomannosyl residues bind specifically to mannose-6-phosphate receptors in the Golgi apparatus and the resulting receptor-ligand complex is transported to an acidic prelyosomal compartment where the low pH mediates the…	P20645	277	5.56609	0.0974729	4.15223	0.129964	30992.9	-0.190614	0.32491	0.238267	0.259928	0.0505415	0	0	14	0	0	0	0.19815
9606.ENSP00000001008	FKBP4	459	Peptidyl-prolyl cis-trans isomerase FKBP4, N-terminally processed; Immunophilin protein with PPIase and co-chaperone activities. Component of steroid receptors heterocomplexes through interaction with heat-shock protein 90 (HSP90). May play a role in the intracellular trafficking of heterooligomeric forms of steroid hormone receptors between cytoplasm and nuclear compartments. The isomerase activ…	Q02790	459	5.34869	0.0849673	4.07383	0.156863	51803.9	-0.642919	0.261438	0.200436	0.331155	0.0718954	0.0130719	0	33	6	0	0	0.5717
9606.ENSP00000001146	CYP26B1	512	Cytochrome P450 26B1; Involved in the metabolism of retinoic acid (RA), rendering this classical morphogen inactive through oxidation. Involved in the specific inactivation of all-trans-retinoic acid (all-trans-RA), with a preference for the following substrates: all-trans-RA > 9-cis-RA > 13- cis-RA. Generates several hydroxylated forms of RA, including 4-OH-RA, 4-oxo-RA, and 18-OH-RA. Catalyzes …	Q9NR63	512	8.67894	0.0839844	4.10812	0.148438	57511.9	-0.0794922	0.337891	0.207031	0.28125	0.0175781	0	0	9	0	0	16	0.35835
9606.ENSP00000002125	NDUFAF7	441	Protein arginine methyltransferase NDUFAF7, mitochondrial; Arginine methyltransferase involved in the assembly or stability of mitochondrial NADH:ubiquinone oxidoreductase complex (complex I). Acts by mediating symmetric dimethylation of 'Arg-118' of NDUFS2 after it assembles into the complex I, stabilizing the early intermediate complex.	Q7L592	441	8.46568	0.0975057	4.15855	0.14059	49237.2	-0.139909	0.328798	0.222222	0.251701	0.0181406	0	0	8	0	0	0	0.51
9606.ENSP00000002165	FUCA2	467	Plasma alpha-L-fucosidase; Alpha-L-fucosidase is responsible for hydrolyzing the alpha- 1,6-linked fucose joined to the reducing-end N-acetylglucosamine of the carbohydrate moieties of glycoproteins; Belongs to the glycosyl hydrolase 29 family.	Q9BTY2	467	5.8404	0.152034	4.19345	0.117773	54066	-0.295717	0.359743	0.246253	0.24197	0	0	0	0	0	0	24	0.3022
9606.ENSP00000002596	HS3ST1	307	Heparan sulfate glucosamine 3-O-sulfotransferase 1; Sulfotransferase that utilizes 3'-phospho-5'-adenylyl sulfate (PAPS) to catalyze the transfer of a sulfo group to position 3 of glucosamine residues in heparan. Catalyzes the rate limiting step in the biosynthesis of heparan sulfate (HSact). This modification is a crucial step in the biosynthesis of anticoagulant heparan sulfate as it completes …	O14792	307	8.91213	0.110749	4.15184	0.175896	35772.6	-0.457655	0.335505	0.218241	0.254072	0.019544	0	0	6	0	0	0	0.2234
9606.ENSP00000002829	SEMA3F	785	Semaphorin-3F; May play a role in cell motility and cell adhesion.	Q13275	785	8.58759	0.0942675	4.18095	0.145223	88380.4	-0.468153	0.275159	0.234395	0.235669	0.0764331	0.0420382	0.0152866	60	33	12	2	0.5608
9606.ENSP00000003084	CFTR	1480	Cystic fibrosis transmembrane conductance regulator; Epithelial ion channel that plays an important role in the regulation of epithelial ion and water transport and fluid homeostasis. Mediates the transport of chloride ions across the cell membrane. Channel activity is coupled to ATP hydrolysis. The ion channel is also permeable to HCO(3-); selectivity depends on the extracellular chloride concen…	P13569	1480	8.90961	0.1	4.12763	0.131757	168140	0.0236486	0.364865	0.206757	0.267568	0.0358108	0.00608108	0	53	9	0	0	0.2761
9606.ENSP00000003100	CYP51A1	509	Lanosterol 14-alpha demethylase; A cytochrome P450 monooxygenase involved in sterol biosynthesis. Catalyzes 14-alpha demethylation of lanosterol and 24,25- dihydrolanosterol likely through sequential oxidative conversion of 14- alpha methyl group to hydroxymethyl, then to carboxylaldehyde, followed by the formation of the delta 14,15 double bond in the sterol core and concomitant release of formi…	Q16850	509	8.71756	0.102161	4.1618	0.137525	57277.7	-0.132417	0.332024	0.214145	0.282908	0.0255403	0	0	13	0	0	30	0.36015
9606.ENSP00000003302	USP28	1077	Ubiquitin carboxyl-terminal hydrolase 28; Deubiquitinase involved in DNA damage response checkpoint and MYC proto-oncogene stability. Involved in DNA damage induced apoptosis by specifically deubiquitinating proteins of the DNA damage pathway such as CLSPN. Also involved in G2 DNA damage checkpoint, by deubiquitinating CLSPN, and preventing its degradation by the anaphase promoting complex/cyclos…	Q96RU2	1077	5.09518	0.0817084	4.15975	0.128134	122490	-0.515413	0.284123	0.226555	0.286908	0.0575673	0.00928505	0	62	10	0	16	0.71255
9606.ENSP00000004531	SLC7A2	698	Cationic amino acid transporter 2; Functions as permease involved in the transport of the cationic amino acids (arginine, lysine and ornithine); the affinity for its substrates differs between isoforms created by alternative splicing. Isoform 1 functions as permease that mediates the transport of the cationic amino acids (arginine, lysine and ornithine), and it has much higher affinity for argini…	P52569	658	7.00753	0.120061	4.06841	0.0790274	71672.2	0.558967	0.386018	0.224924	0.308511	0.0197568	0.00759878	0	13	5	0	14	0.10695
9606.ENSP00000004982	HSPB6	160	Heat shock protein beta-6; Small heat shock protein which functions as a molecular chaperone probably maintaining denatured proteins in a folding- competent state. Seems to have versatile functions in various biological processes. Plays a role in regulating muscle function such as smooth muscle vasorelaxation and cardiac myocyte contractility. May regulate myocardial angiogenesis implicating KDR.…	O14558	160	5.95044	0.0625	3.79255	0.13125	17135.4	-0.07875	0.28125	0.25625	0.3375	0.06875	0	0	11	0	0	2	0.2961
9606.ENSP00000005178	PDK4	411	[Pyruvate dehydrogenase (acetyl-transferring)] kinase isozyme 4, mitochondrial; Kinase that plays a key role in regulation of glucose and fatty acid metabolism and homeostasis via phosphorylation of the pyruvate dehydrogenase subunits PDHA1 and PDHA2. This inhibits pyruvate dehydrogenase activity, and thereby regulates metabolite flux through the tricarboxylic acid cycle, down-regulates aerobic r…	Q16654	411	6.18729	0.0924574	4.16842	0.126521	46468.7	-0.190754	0.328467	0.243309	0.245742	0	0	0	0	0	0	0	0.41815
9606.ENSP00000005226	USH1C	899	Harmonin; USH1 protein network component harmonin.	Q9Y6N9	552	5.36108	0.0615942	4.06479	0.15942	62210.1	-0.483333	0.302536	0.211957	0.277174	0.157609	0.0742754	0	87	41	0	22	0.6954
9606.ENSP00000005257	RALA	206	Ras-related protein Ral-A; Multifunctional GTPase involved in a variety of cellular processes including gene expression, cell migration, cell proliferation, oncogenic transformation and membrane trafficking. Accomplishes its multiple functions by interacting with distinct downstream effectors. Acts as a GTP sensor for GTP-dependent exocytosis of dense core vesicles. The RALA-exocyst complex regul…	P11233	206	6.65939	0.0825243	4.04653	0.179612	23566.5	-0.620874	0.276699	0.174757	0.281553	0.131068	0.0631068	0.0242718	27	13	5	0	0.52345
9606.ENSP00000005260	BAIAP2L1	511	Brain-specific angiogenesis inhibitor 1-associated protein 2-like protein 1; May function as adapter protein. Involved in the formation of clusters of actin bundles. Plays a role in the reorganization of the actin cytoskeleton in response to bacterial infection.	Q9UHR4	511	8.81774	0.0626223	4.11062	0.158513	56882	-0.589824	0.248532	0.262231	0.262231	0.0587084	0	0	30	0	0	2	0.5503
9606.ENSP00000005284	CACNG3	315	Voltage-dependent calcium channel gamma-3 subunit; Regulates the trafficking to the somatodendritic compartment and gating properties of AMPA-selective glutamate receptors (AMPARs). Promotes their targeting to the cell membrane and synapses and modulates their gating properties by slowing their rates of activation, deactivation and desensitization. Does not show subunit-specific AMPA receptor reg…	O60359	315	9.5269	0.114286	4.13527	0.161905	35548.1	-0.221905	0.304762	0.247619	0.206349	0.149206	0.0349206	0	47	11	0	4	0.3796
9606.ENSP00000005286	TMEM132A	1024	Transmembrane protein 132A; May play a role in embryonic and postnatal development of the brain. Increased resistance to cell death induced by serum starvation in cultured cells. Regulates cAMP-induced GFAP gene expression via STAT3 phosphorylation (By similarity); Belongs to the TMEM132 family.	Q24JP5	1023	5.42877	0.0557185	3.95277	0.119257	110109	-0.234995	0.268817	0.258065	0.312805	0.0449658	0.0175953	0.00977517	46	18	10	97	0.5334
9606.ENSP00000005340	DVL2	736	Segment polarity protein dishevelled homolog DVL-2; Plays a role in the signal transduction pathways mediated by multiple Wnt genes. Participates both in canonical and non-canonical Wnt signaling by binding to the cytoplasmic C-terminus of frizzled family members and transducing the Wnt signal to down-stream effectors. Promotes internalization and degradation of frizzled proteins upon Wnt signali…	O14641	736	5.67062	0.0638587	4.0231	0.119565	78947	-0.566576	0.221467	0.369565	0.230978	0.0978261	0.0326087	0.0108696	72	24	8	100	0.8346
9606.ENSP00000005386	RPAP3	665	RNA polymerase II-associated protein 3; Forms an interface between the RNA polymerase II enzyme and chaperone/scaffolding protein, suggesting that it is required to connect RNA polymerase II to regulators of protein complex formation. Belongs to the RPAP3 family.	Q9H6T3	665	6.46358	0.0736842	4.05226	0.168421	75717.7	-0.804511	0.257143	0.206015	0.282707	0.144361	0.0360902	0.0165414	96	24	11	0	0.7639
9606.ENSP00000005587	SKAP2	359	Src kinase-associated phosphoprotein 2; May be involved in B-cell and macrophage adhesion processes. In B-cells, may act by coupling the B-cell receptor (BCR) to integrin activation. May play a role in src signaling pathway. Belongs to the SKAP family.	O75563	359	4.54475	0.114206	4.09194	0.13649	41216.3	-0.809192	0.278552	0.21727	0.245125	0.169916	0	0	61	0	0	0	0.54285
9606.ENSP00000005995	PRSS21	314	Testisin; Could regulate proteolytic events associated with testicular germ cell maturation.	Q9Y6M0	314	7.56353	0.121019	4.17276	0.101911	34883.6	-0.0519108	0.33121	0.283439	0.245223	0	0	0	0	0	0	26	0.115
9606.ENSP00000006015	HOXA11	313	Homeobox protein Hox-A11; Sequence-specific transcription factor which is part of a developmental regulatory system that provides cells with specific positional identities on the anterior-posterior axis.	P31270	313	8.90761	0.0958466	4.07249	0.14377	34485.8	-0.761661	0.210863	0.306709	0.242812	0.191693	0.0798722	0	60	25	0	59	0.6706
9606.ENSP00000006053	CX3CL1	397	Processed fractalkine; Acts as a ligand for both CX3CR1 and integrins. Binds to CX3CR1. Binds to integrins ITGAV:ITGB3 and ITGA4:ITGB1. Can activate integrins in both a CX3CR1-dependent and CX3CR1-independent manner. In the presence of CX3CR1, activates integrins by binding to the classical ligand-binding site (site 1) in integrins. In the absence of CX3CR1, binds to a second site (site 2) in int…	P78423	397	6.08287	0.0478589	4.03331	0.105793	42202.2	-0.35466	0.216625	0.29471	0.277078	0.0478589	0	0	19	0	0	12	0.23765
9606.ENSP00000006275	TRAPPC6A	173	Trafficking protein particle complex subunit 6A; May play a role in vesicular transport during the biogenesis of melanosomes.	O75865	159	5.14424	0.0943396	4.02411	0.100629	17604.3	0.215723	0.352201	0.194969	0.345912	0	0	0	0	0	0	0	0.1262
9606.ENSP00000006526	WDR54	334	WD repeat-containing protein 54; When cross-linked to form dimers and trimers, it has a regulatory effect on ERK signaling pathway activity in response to EGF stimulation. Colocalizes with the EGF receptor in WDR54-specific vesicle where it sustains the internalization and controls the degradation of the EGF receptor after EGF stimulation.	Q9H977	334	5.7656	0.0808383	4.11279	0.0988024	35890.5	0.150599	0.317365	0.254491	0.266467	0	0	0	0	0	0	0	0.1102
9606.ENSP00000006658	SPATA20	802	Spermatogenesis-associated protein 20; May play a role in fertility regulation.	Q8TB22	786	7.0779	0.0928753	4.15046	0.136132	87897.7	-0.39402	0.290076	0.24173	0.270992	0.0508906	0.00381679	0	40	3	0	24	0.44035
9606.ENSP00000006724	CEACAM7	265	CEA cell adhesion molecule 7; Belongs to the immunoglobulin superfamily. CEA family.	Q14002	265	5.35903	0.0830189	4.08068	0.0792453	29344.9	-0.138868	0.343396	0.301887	0.226415	0.00754717	0	0	2	0	0	0	0.1864
9606.ENSP00000006777	RHBDD2	364	Rhomboid domain containing 2; Belongs to the peptidase S54 family.	Q6NTF9	364	9.48235	0.104396	4.01426	0.0906593	39202	0.248077	0.332418	0.318681	0.236264	0	0	0	0	0	0	4	0.05395
9606.ENSP00000007390	TSR3	312	Ribosome biogenesis protein TSR3 homolog; Probable pre-rRNA processing protein involved in ribosome biogenesis.	Q9UJK0	312	6.4799	0.0641026	3.97645	0.144231	33595.5	-0.454808	0.230769	0.266026	0.307692	0.025641	0	0	8	0	0	6	0.4401
9606.ENSP00000007414	OSBPL7	842	Oxysterol binding protein like 7; Belongs to the OSBP family.	Q9BZF2	842	8.31173	0.0736342	4.1539	0.166271	95430.4	-0.660926	0.252969	0.254157	0.258907	0.064133	0.00593824	0	54	5	0	8	0.5108
9606.ENSP00000007699	YBX2	364	Y-box-binding protein 2; Major constituent of messenger ribonucleoprotein particles (mRNPs). Involved in the regulation of the stability and/or translation of germ cell mRNAs. Binds to Y-box consensus promoter element. Binds to full-length mRNA with high affinity in a sequence-independent manner. Binds to short RNA sequences containing the consensus site 5'-UCCAUCA- 3' with low affinity and limit…	Q9Y2T7	364	10.7967	0.0521978	3.78327	0.148352	38517.5	-0.907143	0.164835	0.35989	0.186813	0.340659	0.148352	0.0274725	124	54	10	106	0.7992
9606.ENSP00000007735	KRT33A	404	Keratin, type I cuticular Ha3-I; Keratin 33A; Belongs to the intermediate filament family.	O76009	404	4.78143	0.0495049	3.97932	0.111386	45939.9	-0.583168	0.264851	0.225248	0.299505	0	0	0	0	0	0	2	0.23545
9606.ENSP00000008391	TFAP2D	452	Transcription factor AP-2-delta; Sequence-specific DNA-binding protein that interacts with inducible viral and cellular enhancer elements to regulate transcription of selected genes. AP-2 factors bind to the consensus sequence 5'-GCCNNNGGC-3' and activate genes involved in a large spectrum of important biological functions including proper eye, face, body wall, limb and neural tube development. T…	Q7Z6R9	452	8.41005	0.0597345	4.07777	0.161504	49577.3	-0.480088	0.245575	0.254425	0.272124	0.0331858	0	0	15	0	0	2	0.2765
9606.ENSP00000008527	CRY1	586	Cryptochrome-1; Transcriptional repressor which forms a core component of the circadian clock. The circadian clock, an internal time-keeping system, regulates various physiological processes through the generation of approximately 24 hour circadian rhythms in gene expression, which are translated into rhythms in metabolism and behavior. It is derived from the Latin roots 'circa' (about) and 'diem…	Q16526	586	8.26815	0.107509	4.20406	0.138225	66394	-0.388567	0.307167	0.261092	0.244027	0.0187713	0	0	11	0	0	0	0.455
9606.ENSP00000008938	PGLYRP1	196	Peptidoglycan recognition protein 1; Pattern receptor that binds to murein peptidoglycans (PGN) of Gram-positive bacteria. Has bactericidal activity towards Gram-positive bacteria. May kill Gram-positive bacteria by interfering with peptidoglycan biosynthesis. Binds also to Gram-negative bacteria, and has bacteriostatic activity towards Gram-negative bacteria. Plays a role in innate immunity.	O75594	196	8.91806	0.0867347	4.13924	0.127551	21730.6	-0.261735	0.280612	0.280612	0.260204	0	0	0	0	0	0	0	0.1183
9606.ENSP00000009041	STARD3NL	234	STARD3 N-terminal-like protein; Tethering protein that creates contact site between the endoplasmic reticulum and late endosomes: localizes to late endosome membranes and contacts the endoplasmic reticulum via interaction with VAPA and VAPB ; Belongs to the STARD3 family.	O95772	234	4.75046	0.119658	4.07199	0.0982906	26654.3	0.112393	0.384615	0.196581	0.333333	0.0512821	0	0	12	0	0	2	0.12355
9606.ENSP00000009105	CAMK1G	476	Calcium/calmodulin-dependent protein kinase type 1G; Calcium/calmodulin-dependent protein kinase belonging to a proposed calcium-triggered signaling cascade. In vitro phosphorylates transcription factor CREB1 (By similarity).	Q96NX5	476	7.82983	0.0777311	4.17475	0.14916	53086.4	-0.311134	0.287815	0.252101	0.252101	0.0483193	0	0	23	0	0	0	0.43515
9606.ENSP00000009530	CD74	296	HLA class II histocompatibility antigen gamma chain; Plays a critical role in MHC class II antigen processing by stabilizing peptide-free class II alpha/beta heterodimers in a complex soon after their synthesis and directing transport of the complex from the endoplasmic reticulum to the endosomal/lysosomal system where the antigen processing and binding of antigenic peptides to MHC class II takes…	P04233	296	8.72439	0.0641892	4.15611	0.152027	33515.3	-0.6	0.246622	0.273649	0.266892	0.0810811	0.0236486	0	24	7	0	6	0.2099
9606.ENSP00000010299	FAM76A	341	Protein FAM76A; Family with sequence similarity 76 member A.	Q8TAV0	307	9.33246	0.0651466	4.06756	0.201954	35048.9	-0.88013	0.208469	0.188925	0.23127	0.23127	0	0	71	0	0	2	0.34915
9606.ENSP00000011292	CPA1	419	Carboxypeptidase A1; Carboxypeptidase that catalyzes the release of a C-terminal amino acid, but has little or no action with -Asp, -Glu, -Arg, -Lys or -Pro; Belongs to the peptidase M14 family.	P15085	419	5.45185	0.119332	4.15768	0.119332	47139.7	-0.185203	0.338902	0.21957	0.23389	0.00477327	0	0	2	0	0	0	0.4018
9606.ENSP00000011473	SYPL1	259	Synaptophysin-like protein 1; Synaptophysin like 1; Belongs to the synaptophysin/synaptobrevin family.	Q16563	259	8.68578	0.135135	4.13143	0.0810811	28564.9	0.34556	0.3861	0.266409	0.216216	0	0	0	0	0	0	0	0.1299
9606.ENSP00000011619	RANBP9	729	Ran-binding protein 9; May act as scaffolding protein, and as adapter protein to couple membrane receptors to intracellular signaling pathways (Probable). Acts as a mediator of cell spreading and actin cytoskeleton rearrangement. Core component of the CTLH E3 ubiquitin-protein ligase complex that selectively accepts ubiquitin from UBE2H and mediates ubiquitination and subsequent proteasomal degra…	Q96S59	729	6.31489	0.0644719	4.11656	0.109739	77846.5	-0.480658	0.22085	0.342936	0.238683	0.0685871	0.00960219	0	50	7	0	143	0.807
9606.ENSP00000011653	CD4	458	T-cell surface glycoprotein CD4; Integral membrane glycoprotein that plays an essential role in the immune response and serves multiple functions in responses against both external and internal offenses. In T-cells, functions primarily as a coreceptor for MHC class II molecule:peptide complex. The antigens presented by class II peptides are derived from extracellular proteins while class I peptid…	P01730	458	9.60149	0.0611354	4.05662	0.150655	51109.9	-0.256987	0.310044	0.231441	0.257642	0.0305677	0	0	14	0	0	12	0.2751
9606.ENSP00000011898	TSPAN9	239	Tetraspanin-9; Tetraspanin 9; Belongs to the tetraspanin (TM4SF) family.	O75954	239	7.89146	0.112971	4.12092	0.0962343	26778.7	0.523431	0.389121	0.205021	0.284519	0	0	0	0	0	0	14	0.1081
9606.ENSP00000012049	QPCTL	382	Glutaminyl-peptide cyclotransferase-like protein; Responsible for the biosynthesis of pyroglutamyl peptides.	Q9NXS2	382	9.84015	0.078534	3.94336	0.15445	42923.5	-0.0748691	0.342932	0.240838	0.316754	0	0	0	0	0	0	54	0.3243
9606.ENSP00000012443	PPP5C	499	Serine/threonine-protein phosphatase 5; Serine/threonine-protein phosphatase that dephosphorylates a myriad of proteins involved in different signaling pathways including the kinases CSNK1E, ASK1/MAP3K5, PRKDC and RAF1, the nuclear receptors NR3C1, PPARG, ESR1 and ESR2, SMAD proteins and TAU/MAPT. Implicated in wide ranging cellular processes, including apoptosis, differentiation, DNA damage resp…	P53041	499	5.88434	0.104208	4.1919	0.150301	56878	-0.514228	0.292585	0.206413	0.268537	0.0601202	0	0	30	0	0	16	0.68765
9606.ENSP00000013070	UBR7	425	Putative E3 ubiquitin-protein ligase UBR7; E3 ubiquitin-protein ligase which is a component of the N-end rule pathway. Recognizes and binds to proteins bearing specific N- terminal residues that are destabilizing according to the N-end rule, leading to their ubiquitination and subsequent degradation.	Q8N806	425	4.69629	0.08	4.14174	0.131765	47998.4	-0.637176	0.251765	0.207059	0.265882	0.0823529	0	0	35	0	0	8	0.5619
9606.ENSP00000013125	MAP4K5	846	Mitogen-activated protein kinase kinase kinase kinase 5; May play a role in the response to environmental stress. Appears to act upstream of the JUN N-terminal pathway. Belongs to the protein kinase superfamily. STE Ser/Thr protein kinase family. STE20 subfamily.	Q9Y4K4	846	7.96824	0.0839243	4.20245	0.148936	95022.9	-0.355083	0.29078	0.235225	0.244681	0.0543735	0.00118203	0	46	1	0	0	0.68625
9606.ENSP00000013222	INMT	263	Indolethylamine N-methyltransferase; Functions as thioether S-methyltransferase and is active with a variety of thioethers and the corresponding selenium and tellurium compounds, including 3-methylthiopropionaldehyde, dimethyl selenide, dimethyl telluride, 2-methylthioethylamine, 2-methylthioethanol, methyl-n-propyl sulfide and diethyl sulfide. Plays an important role in the detoxification of sel…	O95050	263	5.14628	0.0874525	4.10559	0.121673	28890.7	-0.168061	0.296578	0.220532	0.311787	0.0798479	0	0	21	0	0	0	0.3022
9606.ENSP00000013807	ERCC1	323	DNA excision repair protein ERCC-1; [Isoform 1]: Non-catalytic component of a structure-specific DNA repair endonuclease responsible for the 5'-incision during DNA repair. Responsible, in conjunction with SLX4, for the first step in the repair of interstrand cross-links (ICL). Participates in the processing of anaphase bridge-generating DNA structures, which consist in incompletely processed DNA …	P07992	297	5.89582	0.0673401	4.05953	0.121212	32562	-0.26734	0.292929	0.239057	0.282828	0	0	0	0	0	0	0	0.3656
9606.ENSP00000014914	GPRC5A	357	Retinoic acid-induced protein 3; Orphan receptor. Could be involved in modulating differentiation and maintaining homeostasis of epithelial cells. This retinoic acid-inducible GPCR provide evidence for a possible interaction between retinoid and G-protein signaling pathways. Functions as a negative modulator of EGFR signaling (By similarity). May act as a lung tumor suppressor.	Q8NFJ5	357	8.38587	0.131653	4.12775	0.103641	40250.6	0.310364	0.394958	0.204482	0.27451	0.0140056	0	0	5	0	0	4	0.08425
9606.ENSP00000014930	HEBP1	189	Heme-binding protein 1; May bind free porphyrinogens that may be present in the cell and thus facilitate removal of these potentially toxic compound. Binds with a high affinity to one molecule of heme or porphyrins. It binds metalloporphyrins, free porphyrins and N-methylprotoporphyrin with similar affinities; Belongs to the HEBP family.	Q9NRV9	189	5.71138	0.111111	4.10703	0.132275	21096.8	-0.480952	0.275132	0.232804	0.259259	0	0	0	0	0	0	0	0.57205
9606.ENSP00000016171	COX15	410	Cytochrome c oxidase assembly protein COX15 homolog; May be involved in the biosynthesis of heme A. Belongs to the COX15/CtaA family.	Q7KZN9	410	9.84595	0.102439	4.06465	0.131707	46029.7	0.167805	0.363415	0.217073	0.314634	0.0292683	0	0	12	0	0	0	0.0544
9606.ENSP00000016913	MS4A12	267	Membrane-spanning 4-domains subfamily A member 12; May be involved in signal transduction as a component of a multimeric receptor complex; Belongs to the MS4A family.	Q9NXJ0	267	6.80791	0.0861423	4.00621	0.0524345	28069.2	0.390637	0.318352	0.344569	0.250936	0	0	0	0	0	0	0	0.2219
9606.ENSP00000016946	RGPD5	1765	RANBP2-like and GRIP domain-containing protein 5/6; RANBP2 like and GRIP domain containing 5.	Q99666	1765	6.02518	0.0815864	4.11911	0.151275	198921	-0.558867	0.28272	0.235127	0.274221	0.0549575	0.00963173	0	97	17	0	40	0.7458
9606.ENSP00000017003	XYLT2	865	Xylosyltransferase 2; Catalyzes the first step in the biosynthesis of chondroitin sulfate, heparan sulfate and dermatan sulfate proteoglycans, such as DCN. Transfers D-xylose from UDP-D-xylose to specific serine residues of the core protein; Belongs to the glycosyltransferase 14 family. XylT subfamily.	Q9H1B5	865	8.49714	0.0924855	4.13385	0.138728	96766	-0.379306	0.292486	0.245087	0.261272	0.0612717	0.0231214	0	53	20	0	6	0.45685
9606.ENSP00000019103	SCTR	440	Secretin receptor; Receptor for secretin (SCT), which is involved in different processes such as regulation of the pH of the duodenal content, food intake and water homeostasis. The activity of this receptor is mediated by G proteins which activate adenylyl cyclase (By similarity). Upon binding to secretin, regulates the pH of the duodenum by (1) inhibiting the secretion of gastric acid from the …	P47872	440	7.87928	0.113636	4.15551	0.115909	50206.1	0.245909	0.386364	0.213636	0.279545	0.0136364	0	0	6	0	0	4	0.0494
9606.ENSP00000020926	SYT13	426	Synaptotagmin-13; May be involved in transport vesicle docking to the plasma membrane; Belongs to the synaptotagmin family.	Q7L8C5	426	7.59604	0.0469484	4.08627	0.147887	46884.3	-0.328638	0.274648	0.2277	0.305164	0.0751174	0.0164319	0	32	7	0	14	0.31715
9606.ENSP00000020945	SNAI2	268	Zinc finger protein SNAI2; Transcriptional repressor that modulates both activator- dependent and basal transcription. Involved in the generation and migration of neural crest cells. Plays a role in mediating RAF1-induced transcriptional repression of the TJ protein, occludin (OCLN) and subsequent oncogenic transformation of epithelial cells (By similarity). Represses BRCA2 expression by binding …	O43623	268	9.00747	0.0820896	4.11001	0.186567	29985.8	-0.573134	0.235075	0.287313	0.201493	0.0671642	0	0	18	0	0	4	0.23905
9606.ENSP00000023064	SLC7A9	487	B(0,+)-type amino acid transporter 1; Involved in the high-affinity, sodium-independent transport of cystine and neutral and dibasic amino acids (system b(0,+)-like activity). Thought to be responsible for the high-affinity reabsorption of cystine in the kidney tubule; Belongs to the amino acid-polyamine-organocation (APC) superfamily.	P82251	487	8.40199	0.12115	4.04454	0.0718686	53480.8	0.707187	0.431211	0.229979	0.26694	0.0328542	0.0184805	0	16	9	0	12	0.1046
9606.ENSP00000023939	RTF2	336	Replication termination factor 2; Replication termination factor which is a component of the elongating replisome (Probable). Required for ATR pathway signaling upon DNA damage and has a positive activity during DNA replication. Might function to facilitate fork pausing at replication fork barriers like the rDNA. May be globally required to stimulate ATR signaling after the fork stalls or encount…	Q9BY42	306	8.86513	0.0490196	4.04855	0.20915	33886.3	-0.70915	0.212418	0.215686	0.27451	0.127451	0.0228758	0	39	7	0	4	0.5009
9606.ENSP00000025008	RB1CC1	1594	RB1-inducible coiled-coil protein 1; Involved in autophagy. Regulates early events but also late events of autophagosome formation through direct interaction with Atg16L1. Required for the formation of the autophagosome-like double-membrane structure that surrounds the Salmonella-containing vacuole (SCV) during S.typhimurium infection and subsequent xenophagy (By similarity). Involved in repair o…	Q8TDY2	1594	5.29537	0.0483061	4.05465	0.157465	183089	-0.549875	0.280427	0.176913	0.31744	0.0589711	0.00815558	0	94	13	0	44	0.56045
9606.ENSP00000025301	AKAP11	1901	A-kinase anchor protein 11; Binds to type II regulatory subunits of protein kinase A and anchors/targets them; Belongs to the AKAP110 family.	Q9UKA4	1901	5.22978	0.0662809	4.08979	0.133088	210510	-0.528196	0.254077	0.259863	0.251447	0.0757496	0.0173593	0.00473435	144	33	9	24	0.71425
9606.ENSP00000026218	PIGQ	760	Phosphatidylinositol N-acetylglucosaminyltransferase subunit Q; Part of the complex catalyzing the transfer of N- acetylglucosamine from UDP-N-acetylglucosamine to phosphatidylinositol, the first step of GPI biosynthesis.	Q9BRB3	760	8.37311	0.0815789	3.99873	0.126316	84081.2	0.161974	0.347368	0.238158	0.313158	0.00394737	0	0	3	0	0	12	0.10085
9606.ENSP00000027335	CDH17	832	Cadherin-17; Cadherins are calcium-dependent cell adhesion proteins. They preferentially interact with themselves in a homophilic manner in connecting cells; cadherins may thus contribute to the sorting of heterogeneous cell types. LI-cadherin may have a role in the morphological organization of liver and intestine. Involved in intestinal peptide transport.	Q12864	832	4.98645	0.0853365	4.12998	0.109375	92218.2	-0.250841	0.320913	0.253606	0.215144	0.00240385	0	0	2	0	0	12	0.6027
9606.ENSP00000029410	B4GALT7	327	Beta-1,4-galactosyltransferase 7; Required for the biosynthesis of the tetrasaccharide linkage region of proteoglycans, especially for small proteoglycans in skin fibroblasts; Belongs to the glycosyltransferase 7 family.	Q9UBV7	327	9.18019	0.116208	4.166	0.174312	37405.4	-0.381346	0.311927	0.238532	0.244648	0.122324	0.0183486	0	40	6	0	2	0.22575
9606.ENSP00000033079	FAM13B	915	Protein FAM13B; Family with sequence similarity 13 member B.	Q9NYF5	915	4.87124	0.0590164	4.05352	0.149727	104541	-0.755956	0.266667	0.232787	0.295082	0.126776	0.0349727	0	116	32	0	10	0.66325
9606.ENSP00000035307	CHPF2	772	Chondroitin sulfate glucuronyltransferase; Transfers glucuronic acid (GlcUA) from UDP-GlcUA to N- acetylgalactosamine residues on the non-reducing end of the elongating chondroitin polymer. Has no N-acetylgalactosaminyltransferase activity.	Q9P2E5	772	7.93537	0.0854922	4.0044	0.141192	85947.1	-0.261917	0.297927	0.231865	0.32772	0.0634715	0	0	49	0	0	88	0.41115
9606.ENSP00000037243	GABARAPL2	117	Gamma-aminobutyric acid receptor-associated protein-like 2; Ubiquitin-like modifier involved in intra-Golgi traffic. Modulates intra-Golgi transport through coupling between NSF activity and SNAREs activation. It first stimulates the ATPase activity of NSF which in turn stimulates the association with GOSR1 (By similarity). Involved in autophagy. Plays a role in mitophagy which contributes to reg…	P60520	117	7.80798	0.119658	4.10522	0.17094	13666.7	-0.316239	0.350427	0.17094	0.213675	0	0	0	0	0	0	0	0.41065
9606.ENSP00000037502	MYOC	504	Myocilin, C-terminal fragment; Secreted glycoprotein regulating the activation of different signaling pathways in adjacent cells to control different processes including cell adhesion, cell-matrix adhesion, cytoskeleton organization and cell migration. Promotes substrate adhesion, spreading and formation of focal contacts. Negatively regulates cell-matrix adhesion and stress fiber assembly throug…	Q99972	504	5.43826	0.0873016	4.11161	0.123016	56971.4	-0.518651	0.28373	0.220238	0.27381	0.0912698	0.015873	0	46	8	0	26	0.3556
9606.ENSP00000039007	OTC	354	Ornithine carbamoyltransferase, mitochondrial; Ornithine carbamoyltransferase; Belongs to the aspartate/ornithine carbamoyltransferase superfamily. OTCase family.	P00480	354	8.74599	0.0875706	4.13345	0.141243	39934.7	-0.245198	0.313559	0.20904	0.30226	0.019774	0	0	7	0	0	0	0.3102
9606.ENSP00000039989	TTC17	1141	Tetratricopeptide repeat protein 17; Plays a role in primary ciliogenesis by modulating actin polymerization.	Q96AE7	1141	6.11419	0.0771253	4.18608	0.148116	129557	-0.428747	0.30149	0.211218	0.275197	0.0744961	0.022787	0	85	26	0	6	0.89375
9606.ENSP00000040584	HOXC8	242	Homeobox protein Hox-C8; Sequence-specific transcription factor which is part of a developmental regulatory system that provides cells with specific positional identities on the anterior-posterior axis; Belongs to the Antp homeobox family.	P31273	242	6.5647	0.11157	4.10466	0.169421	27754.2	-1.11529	0.22314	0.297521	0.239669	0.247934	0.173554	0.0785124	60	42	19	22	0.49035
9606.ENSP00000040663	MRI1	369	Methylthioribose-1-phosphate isomerase; Catalyzes the interconversion of methylthioribose-1-phosphate (MTR-1-P) into methylthioribulose-1-phosphate (MTRu-1-P). Independently from catalytic activity, promotes cell invasion in response to constitutive RhoA activation by promoting FAK tyrosine phosphorylation and stress fiber turnover.	Q9BV20	369	5.89121	0.0433604	3.9797	0.121951	39149.3	0.0902439	0.287263	0.200542	0.330623	0	0	0	0	0	0	10	0.2864
9606.ENSP00000040738	BOD1L1	3051	Biorientation of chromosomes in cell division protein 1-like 1; Component of the fork protection machinery required to protect stalled/damaged replication forks from uncontrolled DNA2- dependent resection. Acts by stabilizing RAD51 at stalled replication forks and protecting RAD51 nucleofilaments from the antirecombinogenic activities of FBH1 and BLM. Does not regulate spindle orientation ; Belon…	Q8NFC6	3051	5.0043	0.0176991	3.9542	0.157325	330463	-0.9902	0.170108	0.276303	0.261554	0.251393	0.1098	0.0409702	767	335	125	150	0.84815
9606.ENSP00000040877	TARBP1	1621	Probable methyltransferase TARBP1; Probable S-adenosyl-L-methionine-dependent methyltransferase which methylates RNA molecules such as tRNAs.	Q13395	1621	6.65848	0.0832819	4.11947	0.123998	181673	0.029488	0.349784	0.20913	0.30475	0.00308452	0	0	5	0	0	30	0.3497
9606.ENSP00000043402	RTN4R	473	Reticulon-4 receptor; Receptor for RTN4, OMG and MAG. Functions as receptor for the sialylated gangliosides GT1b and GM1. Besides, functions as receptor for chondroitin sulfate proteoglycans (By similarity). Can also bind heparin (By similarity). Intracellular signaling cascades are triggered via the coreceptor NGFR. Signaling mediates activation of Rho and downstream reorganization of the actin …	Q9BZR6	473	9.21796	0.0591966	3.95676	0.133192	50707.4	-0.186892	0.268499	0.295983	0.289641	0.0359408	0.0147992	0	17	7	0	4	0.1339
9606.ENSP00000044462	PSMA4	261	Proteasome subunit alpha type-4; Component of the 20S core proteasome complex involved in the proteolytic degradation of most intracellular proteins. This complex plays numerous essential roles within the cell by associating with different regulatory particles. Associated with two 19S regulatory particles, forms the 26S proteasome and thus participates in the ATP- dependent degradation of ubiquit…	P25789	261	7.58098	0.0766284	4.08421	0.16092	29483.5	-0.458621	0.291188	0.176245	0.314176	0.091954	0.0766284	0.0536398	24	20	14	22	0.53495
9606.ENSP00000045083	RIPOR3	946	RIPOR family member 3.	Q96MK2	946	7.26132	0.064482	4.06409	0.147992	105289	-0.38277	0.274841	0.227273	0.301268	0.0422833	0	0	40	0	0	6	0.49895
9606.ENSP00000046087	ZPBP	351	Zona pellucida-binding protein 1; Plays a role in acrosome compaction and sperm morphogenesis. Is implicated in sperm-oocyte interaction during fertilization (By similarity).	Q9BS86	351	9.41782	0.108262	4.16047	0.156695	40141.3	-0.165242	0.333333	0.219373	0.242165	0.02849	0	0	10	0	0	18	0.26865
9606.ENSP00000046794	LCP2	533	Lymphocyte cytosolic protein 2; Involved in T-cell antigen receptor mediated signaling.	Q13094	533	5.89002	0.0769231	4.01422	0.15197	60187.4	-1.06567	0.217636	0.345216	0.219512	0.266417	0.106942	0.0318949	142	57	17	2	0.58605
9606.ENSP00000052754	DCN	359	Decorin; May affect the rate of fibrils formation.	P07585	359	8.7505	0.0640669	4.09207	0.13649	39746.3	-0.246518	0.320334	0.281337	0.24234	0	0	0	0	0	0	2	0.3508
9606.ENSP00000053243	TNFRSF17	184	Tumor necrosis factor receptor superfamily member 17; Receptor for TNFSF13B/BLyS/BAFF and TNFSF13/APRIL. Promotes B-cell survival and plays a role in the regulation of humoral immunity. Activates NF-kappa-B and JNK.	Q02223	184	5.23847	0.0543478	4.0908	0.103261	20165.2	-0.00217391	0.282609	0.23913	0.288043	0	0	0	0	0	0	0	0.151
9606.ENSP00000053468	MRPS10	201	Mitochondrial ribosomal protein S10; Belongs to the universal ribosomal protein uS10 family.	P82664	201	7.77806	0.079602	4.10913	0.169154	22999.2	-0.366169	0.328358	0.189055	0.288557	0.0199005	0	0	4	0	0	0	0.36785
9606.ENSP00000053469	GUCA1A	201	Guanylyl cyclase-activating protein 1; Stimulates retinal guanylyl cyclase when free calcium ions concentration is low and inhibits guanylyl cyclase when free calcium ions concentration is elevated. This Ca(2+)-sensitive regulation of retinal guanylyl cyclase is a key event in recovery of the dark state of rod photoreceptors following light exposure (By similarity). May be involved in cone photor…	P43080	201	4.33644	0.104478	4.09659	0.0995025	22919.5	-0.391542	0.303483	0.179104	0.298507	0.039801	0	0	8	0	0	0	0.3924
9606.ENSP00000053867	GRN	593	Paragranulin; Secreted protein that acts as a key regulator of lysosomal function and as a growth factor involved in inflammation, wound healing and cell proliferation. Regulates protein trafficking to lysosomes and, also the activity of lysosomal enzymes. Facilitates also the acidification of lysosomes, causing degradation of mature CTSD by CTSB. In addition, functions as wound-related growth fa…	P28799	593	6.42817	0.0489039	4.02211	0.128162	63544.1	-0.230523	0.177066	0.252951	0.183811	0	0	0	0	0	0	0	0.30065
9606.ENSP00000054650	THAP3	239	THAP domain-containing protein 3; Component of a THAP1/THAP3-HCFC1-OGT complex that is required for the regulation of the transcriptional activity of RRM1.	Q8WTV1	239	10.2567	0.0543933	4.04185	0.209205	27058.5	-0.948117	0.200837	0.263598	0.25523	0.108787	0	0	26	0	0	0	0.27305
9606.ENSP00000054666	VAMP3	100	Vesicle-associated membrane protein 3; SNARE involved in vesicular transport from the late endosomes to the trans-Golgi network.	Q15836	100	8.88731	0.07	4.01241	0.13	11309	-0.059	0.34	0.16	0.23	0.03	0	0	3	0	0	0	0.3469
9606.ENSP00000054668	UTS2	139	Urotensin-2; Highly potent vasoconstrictor; Belongs to the urotensin-2 family.	O95399	124	7.66681	0.0967742	4.00765	0.145161	14295.5	-0.202419	0.33871	0.233871	0.314516	0.016129	0	0	2	0	0	0	0.10005
9606.ENSP00000054950	RCN1	331	Reticulocalbin-1; May regulate calcium-dependent activities in the endoplasmic reticulum lumen or post-ER compartment; Belongs to the CREC family.	Q15293	331	4.8601	0.0996979	4.05129	0.18429	38889.5	-1.03444	0.271903	0.169184	0.274924	0.229607	0.0332326	0	76	11	0	43	0.64185
9606.ENSP00000055077	RFC2	354	Replication factor C subunit 2; The elongation of primed DNA templates by DNA polymerase delta and epsilon requires the action of the accessory proteins proliferating cell nuclear antigen (PCNA) and activator 1. This subunit binds ATP (By similarity).	P35250	354	6.03587	0.0649718	4.15092	0.129944	39156.9	-0.0966102	0.299435	0.20339	0.299435	0	0	0	0	0	0	0	0.53685
9606.ENSP00000055335	PPP1R3F	799	Protein phosphatase 1 regulatory subunit 3F; Glycogen-targeting subunit for protein phosphatase 1 (PP1).	Q6ZSY5	799	4.5044	0.0425532	3.9009	0.0851064	82796.6	-0.311264	0.231539	0.332916	0.306633	0.0513141	0.0150188	0	41	12	0	132	0.5675
9606.ENSP00000055682	NEXMIF	1516	Neurite extension and migration factor; Involved in neurite outgrowth by regulating cell-cell adhesion via the N-cadherin signaling pathway. May act by regulating expression of protein-coding genes, such as N-cadherins and integrin beta-1 (ITGB1).	Q5QGS0	1516	6.02797	0.0639842	4.10427	0.141161	167549	-0.763193	0.221636	0.306069	0.227573	0.153694	0.0422164	0.00593667	233	64	9	20	0.7932
9606.ENSP00000056217	ARHGEF5	1597	Rho guanine nucleotide exchange factor 5; Guanine nucleotide exchange factor which activates Rho GTPases. Strongly activates RHOA. Also strongly activates RHOB, weakly activates RHOC and RHOG and shows no effect on RHOD, RHOV, RHOQ or RAC1 (By similarity). Involved in regulation of cell shape and actin cytoskeletal organization. Plays a role in actin organization by generating a loss of actin str…	Q12774	1597	5.37495	0.053851	4.03929	0.132749	176797	-0.783532	0.214778	0.302442	0.270507	0.139637	0.0450845	0	223	72	0	20	0.57235
9606.ENSP00000056233	NFE2L3	694	Nuclear factor erythroid 2-related factor 3; Activates erythroid-specific, globin gene expression.	Q9Y4A8	694	5.20591	0.054755	4.08847	0.138329	76153.3	-0.627233	0.246398	0.28098	0.26513	0.144092	0.0677233	0	100	47	0	38	0.51725
9606.ENSP00000061240	TLL1	1013	Tolloid-like protein 1; Protease which processes procollagen C-propeptides, such as chordin, pro-biglycan and pro-lysyl oxidase. Required for the embryonic development. Predominant protease, which in the development, influences dorsal-ventral patterning and skeletogenesis.	O43897	1013	5.69364	0.11155	4.22123	0.143139	114707	-0.571668	0.278381	0.255676	0.194472	0.0513327	0	0	52	0	0	0	0.4663
9606.ENSP00000064571	CBLN4	201	Cerebellin-4; Acts as a synaptic organizer in specific subsets of neurons in the brain (By similarity). Essential for the formation and maintenance of inhibitory GABAergic synapses (By similarity). Promotes the development of dendrite-targeting inhibitory GABAergic synapses made by somatostatin-positive interneurons (By similarity). May contribute to the function of ventral medial habenula region…	Q9NTU7	201	8.84811	0.0945274	4.04933	0.104478	21807.8	0.139303	0.358209	0.283582	0.228856	0	0	0	0	0	0	0	0.24455
9606.ENSP00000064724	CLDN11	207	Claudin-11; Plays a major role in tight junction-specific obliteration of the intercellular space, through calcium-independent cell-adhesion activity.	O75508	207	8.22393	0.0917874	3.9904	0.0772947	21993	0.879227	0.396135	0.193237	0.280193	0	0	0	0	0	0	8	0.0546
9606.ENSP00000064778	FAM168A	244	Protein FAM168A; In cancer context, protects cells from induced-DNA damage and apoptosis. Acts, at least in part, through PI3K/AKT/NFKB signaling pathway and by preventing POLB degradation. Decreases POLB ubiquitation and stabilizes its protein levels.	Q92567	244	9.00999	0.122951	3.80104	0.0655738	26184	-0.416393	0.229508	0.340164	0.221311	0	0	0	0	0	0	30	0.28685
9606.ENSP00000064780	RELT	430	Tumor necrosis factor receptor superfamily member 19L; May play a role in apoptosis. Induces activation of MAPK14/p38 and MAPK8/JNK MAPK cascades, when overexpressed. Involved in dental enamel formation. Belongs to the RELT family.	Q969Z4	430	8.75095	0.0511628	4.04157	0.130233	46091.4	-0.314419	0.24186	0.309302	0.255814	0.0302326	0	0	13	0	0	12	0.2463
9606.ENSP00000070846	PKP2	881	Plakophilin-2; May play a role in junctional plaques.	Q99959	881	9.39261	0.0601589	4.11221	0.14983	97413.7	-0.513734	0.265607	0.261067	0.250851	0.0544835	0.00567537	0	48	5	0	2	0.47655
9606.ENSP00000072644	YIPF1	306	Protein YIPF1; Yip1 domain family member 1; Belongs to the YIP1 family.	Q9Y548	306	5.1348	0.130719	4.14442	0.0882353	34276.1	0.206863	0.379085	0.218954	0.264706	0.0816993	0.0261438	0	25	8	0	0	0.1199
9606.ENSP00000072869	ADCK2	626	Uncharacterized aarF domain-containing protein kinase 2; The function of this protein is not yet clear. It is not known if it has protein kinase activity and what type of substrate it would phosphorylate (Ser, Thr or Tyr).	Q7Z695	626	9.03436	0.071885	4.0426	0.132588	68980.9	0.176837	0.353035	0.22524	0.313099	0	0	0	0	0	0	2	0.16685
9606.ENSP00000074304	INPP4A	977	Inositol polyphosphate-4-phosphatase type I A; Catalyzes the hydrolysis of the 4-position phosphate of phosphatidylinositol 3,4-bisphosphate (PtdIns(3,4)P2). Catalyzes also inositol 1,3,4-trisphosphate and inositol 1,4-bisphosphate (By similarity). Antagonizes the PI3K-AKT/PKB signaling pathway by dephosphorylating phosphoinositides and thereby modulating cell cycle progression and cell survival …	Q96PE3	977	6.53469	0.0675537	4.17524	0.141249	109955	-0.327124	0.283521	0.211873	0.270215	0.0214944	0	0	21	0	0	0	0.5369
9606.ENSP00000075120	SLC2A3	496	Solute carrier family 2, facilitated glucose transporter member 3; Facilitative glucose transporter that can also mediate the uptake of various other monosaccharides across the cell membrane. Mediates the uptake of glucose, 2- deoxyglucose, galactose, mannose, xylose and fucose, and probably also dehydroascorbate. Does not mediate fructose transport. Belongs to the major facilitator superfamily. …	P11169	496	6.84185	0.108871	4.04464	0.0766129	53923.6	0.536492	0.385081	0.243952	0.266129	0.0100806	0	0	5	0	0	0	0.1674
9606.ENSP00000075503	STYK1	422	Tyrosine-protein kinase STYK1; Probable tyrosine protein-kinase, which has strong transforming capabilities on a variety of cell lines. When overexpressed, it can also induce tumor cell invasion as well as metastasis in distant organs. May act by activating both MAP kinase and phosphatidylinositol 3'-kinases (PI3K) pathways (By similarity).	Q6J9G0	422	7.09671	0.0734597	4.11299	0.127962	47576.2	0.0165877	0.345972	0.196682	0.317536	0.0331754	0	0	14	0	0	2	0.1879
9606.ENSP00000078429	GNA11	359	Guanine nucleotide-binding protein subunit alpha-11; Guanine nucleotide-binding proteins (G proteins) are involved as modulators or transducers in various transmembrane signaling systems. Acts as an activator of phospholipase C.	P29992	359	5.51346	0.10585	4.13491	0.150418	42122.8	-0.347911	0.342618	0.147632	0.272981	0.0724234	0.0167131	0	26	6	0	2	0.4997
9606.ENSP00000078445	CREB3L3	461	Processed cyclic AMP-responsive element-binding protein 3-like protein 3; Transcription factor that may act during endoplasmic reticulum stress by activating unfolded protein response target genes. Activated in response to cAMP stimulation. In vitro, binds to the cAMP response element (CRE) and box-B element. Activates transcription through box-B element. Activates transcription through CRE (By s…	Q68CJ9	461	4.99475	0.0368764	4.02036	0.112798	49076.5	-0.417354	0.238612	0.29718	0.279826	0.0802603	0.0281996	0	37	13	0	10	0.33775
9606.ENSP00000080059	HDAC7	991	Histone deacetylase 7; Responsible for the deacetylation of lysine residues on the N-terminal part of the core histones (H2A, H2B, H3 and H4). Histone deacetylation gives a tag for epigenetic repression and plays an important role in transcriptional regulation, cell cycle progression and developmental events. Histone deacetylases act via the formation of large multiprotein complexes. Involved in …	Q8WUI4	952	7.24284	0.0441176	4.01195	0.137605	102926	-0.37521	0.252101	0.29937	0.292017	0.0273109	0	0	26	0	0	18	0.385
9606.ENSP00000081029	MRPS35	323	Mitochondrial ribosomal protein S35.	P82673	323	8.40547	0.0712074	4.05408	0.167183	36843.9	-0.573684	0.281734	0.219814	0.303406	0.123839	0.0340557	0	40	11	0	0	0.34065
9606.ENSP00000083182	APPBP2	585	Amyloid protein-binding protein 2; May play a role in intracellular protein transport. May be involved in the translocation of APP along microtubules toward the cell surface.	Q92624	585	6.43903	0.107692	4.10775	0.157265	66852.5	-0.227009	0.34359	0.17094	0.299145	0	0	0	0	0	0	0	0.5223
9606.ENSP00000084798	CA11	328	Carbonic anhydrase-related protein 11; Does not have a catalytic activity.	O75493	328	9.78051	0.0914634	4.01681	0.131098	36237.8	-0.225	0.317073	0.314024	0.259146	0.0670732	0.0335366	0.00914634	22	11	3	0	0.19225
9606.ENSP00000085068	ISOC2	221	Isochorismatase domain containing 2.	Q96AB3	205	7.6726	0.0439024	3.95658	0.112195	22336.9	0.196585	0.331707	0.219512	0.326829	0	0	0	0	0	0	0	0.1255
9606.ENSP00000085219	CD22	847	B-cell receptor CD22; Mediates B-cell B-cell interactions. May be involved in the localization of B-cells in lymphoid tissues. Binds sialylated glycoproteins; one of which is CD45. Preferentially binds to alpha-2,6- linked sialic acid. The sialic acid recognition site can be masked by cis interactions with sialic acids on the same cell surface. Upon ligand induced tyrosine phosphorylation in the …	P20273	847	6.20576	0.0897285	4.19567	0.125148	95346.6	-0.489728	0.289256	0.275089	0.214876	0.0543093	0.00590319	0	46	5	0	0	0.37805
9606.ENSP00000086933	GSC2	205	Homeobox protein goosecoid-2; May have a role in development. May regulate its own transcription. May bind the bicoid consensus sequence TAATCC; Belongs to the paired homeobox family. Bicoid subfamily.	O15499	205	10.5812	0.0390244	3.73344	0.170732	21544.6	-0.423415	0.17561	0.307317	0.321951	0.121951	0.0195122	0	25	4	0	70	0.16445
9606.ENSP00000155093	ZFY	801	Zinc finger Y-chromosomal protein; Probable transcriptional activator. Binds to the consensus sequence 5'-AGGCCY-3'.	P08048	801	5.64953	0.0536829	4.14271	0.188514	90504	-0.617978	0.243446	0.187266	0.224719	0.102372	0.0262172	0.0062422	82	21	5	26	0.6574
9606.ENSP00000155840	KCNQ1	676	Potassium voltage-gated channel subfamily KQT member 1; Potassium channel that plays an important role in a number of tissues, including heart, inner ear, stomach and colon (By similarity). Associates with KCNE beta subunits that modulates current kinetics (By similarity). Induces a voltage-dependent by rapidly activating and slowly deactivating potassium-selective outward current (By similarity)…	P51787	676	9.87857	0.091716	4.11474	0.150888	74697.7	-0.0931953	0.323964	0.248521	0.230769	0.0192308	0	0	13	0	0	61	0.5959
9606.ENSP00000155858	TRPM5	1165	Transient receptor potential cation channel subfamily M member 5; Voltage-modulated Ca(2+)-activated, monovalent cation channel (VCAM) that mediates a transient membrane depolarization and plays a central role in taste transduction. Monovalent-specific, non-selective cation channel that mediates the transport of Na(+), K(+) and Cs(+) ions equally well. Activated directly by increases in intracell…	Q9NZQ8	1165	6.31631	0.0961373	4.10963	0.141631	131450	-0.120086	0.341631	0.197425	0.298712	0.0480687	0.016309	0	56	19	0	10	0.5186
9606.ENSP00000155926	TRIB2	343	Tribbles homolog 2; Interacts with MAPK kinases and regulates activation of MAP kinases. Does not display kinase activity (By similarity). Belongs to the protein kinase superfamily. CAMK Ser/Thr protein kinase family. Tribbles subfamily.	Q92519	343	5.77003	0.0932945	4.12737	0.145773	38800.5	-0.343732	0.303207	0.25656	0.247813	0.0233236	0	0	8	0	0	0	0.30145
9606.ENSP00000156084	OTUD5	571	OTU domain-containing protein 5; Deubiquitinating enzyme that functions as negative regulator of the innate immune system. Acts via TRAF3 deubiquitination and subsequent suppression of type I interferon (IFN) production. Has peptidase activity towards 'Lys-48'- and 'Lys-63'-linked polyubiquitin chains. Can also cleave 'Lys-11'-linked ubiquitin chains (in vitro).	Q96G74	571	6.1014	0.056042	4.07173	0.129597	60625.1	-0.640981	0.196147	0.323993	0.252189	0.117338	0	0	67	0	0	119	0.78935
9606.ENSP00000156109	GPKOW	476	G-patch domain and KOW motifs-containing protein; RNA-binding protein involved in pre-mRNA splicing.	Q92917	476	5.84688	0.0420168	4.0414	0.14916	52228.2	-0.685504	0.235294	0.258403	0.268908	0.111345	0.0546218	0.0252101	53	26	12	0	0.6165
9606.ENSP00000156471	AQR	1485	RNA helicase aquarius; Involved in pre-mRNA splicing as component of the spliceosome. Intron-binding spliceosomal protein required to link pre-mRNA splicing and snoRNP (small nucleolar ribonucleoprotein) biogenesis. Plays a key role in position-dependent assembly of intron-encoded box C/D small snoRNP, splicing being required for snoRNP assembly. May act by helping the folding of the snoRNA seque…	O60306	1485	5.95607	0.0983165	4.1859	0.140067	171293	-0.34862	0.323906	0.198653	0.26734	0.0464646	0.00808081	0	69	12	0	0	0.8821
9606.ENSP00000156626	ST6GALNAC1	600	ST6 N-acetylgalactosaminide alpha-2,6-sialyltransferase 1.	Q9NSC7	600	9.93131	0.0966667	4.14819	0.175	68563.5	-0.622167	0.271667	0.223333	0.246667	0.138333	0.02	0	83	12	0	0	0.38235
9606.ENSP00000157600	LMCD1	365	LIM and cysteine-rich domains protein 1; Transcriptional cofactor that restricts GATA6 function by inhibiting DNA-binding, resulting in repression of GATA6 transcriptional activation of downstream target genes. Represses GATA6- mediated trans activation of lung- and cardiac tissue-specific promoters. Inhibits DNA-binding by GATA4 and GATA1 to the cTNC promoter (By similarity). Plays a critical ro…	Q9NZU5	365	8.26635	0.0767123	4.16469	0.161644	40832.4	-0.565205	0.246575	0.227397	0.241096	0.0356164	0.0164384	0	13	6	0	12	0.4666
9606.ENSP00000157812	PSMC4	418	26S proteasome regulatory subunit 6B; Component of the 26S proteasome, a multiprotein complex involved in the ATP-dependent degradation of ubiquitinated proteins. This complex plays a key role in the maintenance of protein homeostasis by removing misfolded or damaged proteins, which could impair cellular functions, and by removing proteins whose functions are no longer required. Therefore, the pr…	P43686	418	5.08967	0.0669856	4.07511	0.143541	47365.7	-0.352632	0.311005	0.179426	0.294258	0.0478469	0	0	20	0	0	0	0.71475
9606.ENSP00000158009	FNDC8	324	Fibronectin type III domain containing 8.	Q8TC99	324	5.00617	0.0740741	4.08467	0.104938	35920.5	-0.328086	0.277778	0.274691	0.290123	0.00925926	0	0	3	0	0	0	0.30865
9606.ENSP00000158762	ACAP1	740	Arf-GAP with coiled-coil, ANK repeat and PH domain-containing protein 1; GTPase-activating protein (GAP) for ADP ribosylation factor 6 (ARF6) required for clathrin-dependent export of proteins from recycling endosomes to trans-Golgi network and cell surface. Required for regulated export of ITGB1 from recycling endosomes to the cell surface and ITGB1-dependent cell migration.	Q15027	740	7.60167	0.0527027	4.07264	0.159459	81534.9	-0.386892	0.260811	0.225676	0.317568	0.0337838	0.0027027	0	25	2	0	26	0.44805
9606.ENSP00000158771	DERL2	239	Derlin-2; Functional component of endoplasmic reticulum-associated degradation (ERAD) for misfolded lumenal glycoproteins, but not that of misfolded nonglycoproteins. May act by forming a channel that allows the retrotranslocation of misfolded glycoproteins into the cytosol where they are ubiquitinated and degraded by the proteasome. May mediate the interaction between VCP and misfolded glycoprot…	Q9GZP9	239	6.73016	0.188285	4.00046	0.0753138	27567.1	0.481172	0.451883	0.23431	0.263598	0.0334728	0	0	8	0	0	14	0.13
9606.ENSP00000159060	NOX3	568	NADPH oxidase 3; NADPH oxidase which constitutively produces superoxide upon formation of a complex with CYBA/p22phox. Plays a role in the biogenesis of otoconia/otolith, which are crystalline structures of the inner ear involved in the perception of gravity.	Q9HBY0	568	8.27537	0.140845	4.1926	0.121479	64934.1	0.0885563	0.373239	0.207746	0.253521	0.0140845	0	0	8	0	0	0	0.0518
9606.ENSP00000159087	ANO8	1232	Anoctamin-8; Does not exhibit calcium-activated chloride channel (CaCC) activity.	Q9HCE9	1232	5.61708	0.0803571	4.04666	0.133929	136033	-0.442208	0.263799	0.262175	0.313312	0.118506	0.0779221	0.0478896	146	96	59	194	0.80315
9606.ENSP00000159111	KDM4B	1096	Lysine-specific demethylase 4B; Histone demethylase that specifically demethylates 'Lys-9' of histone H3, thereby playing a role in histone code. Does not demethylate histone H3 'Lys-4', H3 'Lys-27', H3 'Lys-36' nor H4 'Lys- 20'. Only able to demethylate trimethylated H3 'Lys-9', with a weaker activity than KDM4A, KDM4C and KDM4D. Demethylation of Lys residue generates formaldehyde and succinate.	O94953	1096	6.72146	0.0857664	4.17277	0.144161	121895	-0.48823	0.256387	0.252737	0.259124	0.0784672	0.0237226	0.00729927	86	26	8	22	0.70085
9606.ENSP00000160262	ICAM3	547	Intercellular adhesion molecule 3; ICAM proteins are ligands for the leukocyte adhesion protein LFA-1 (integrin alpha-L/beta-2). ICAM3 is also a ligand for integrin alpha-D/beta-2. In association with integrin alpha- L/beta-2, contributes to apoptotic neutrophil phagocytosis by macrophages ; Belongs to the immunoglobulin superfamily. ICAM family.	P32942	547	5.31305	0.0658135	4.05992	0.095064	59540.1	-0.0575868	0.294333	0.252285	0.277879	0.00914077	0	0	5	0	0	0	0.22635
9606.ENSP00000160373	CTTNBP2	1663	Cortactin-binding protein 2; Regulates the dendritic spine distribution of CTTN/cortactin in hippocampal neurons, thus controls dendritic spinogenesis and dendritic spine maintenance.	Q8WZ74	1663	8.23398	0.0432953	4.10806	0.138304	181049	-0.478773	0.23632	0.284426	0.269994	0.0817799	0.00300661	0	136	5	0	42	0.28795
9606.ENSP00000160382	ACTL6B	426	Actin-like protein 6B; Involved in transcriptional activation and repression of select genes by chromatin remodeling (alteration of DNA-nucleosome topology). Component of SWI/SNF chromatin remodeling complexes that carry out key enzymatic activities, changing chromatin structure by altering DNA-histone contacts within a nucleosome in an ATP-dependent manner. Belongs to the neuron-specific chromat…	O94805	426	5.47782	0.0821596	4.1925	0.119718	46877	-0.28615	0.28169	0.260563	0.255869	0.0446009	0	0	19	0	0	10	0.5841
9606.ENSP00000160827	KIF22	665	Kinesin-like protein KIF22; Kinesin family member that is involved in spindle formation and the movements of chromosomes during mitosis and meiosis. Binds to microtubules and to DNA (By similarity). Plays a role in congression of laterally attached chromosomes in NDC80-depleted cells.	Q14807	665	9.49892	0.0390977	4.01678	0.16391	73261.3	-0.448872	0.255639	0.242105	0.329323	0.0225564	0	0	15	0	0	12	0.20205
9606.ENSP00000161006	PRSS22	317	Brain-specific serine protease 4; Preferentially cleaves the synthetic substrate H-D-Leu-Thr- Arg-pNA compared to tosyl-Gly-Pro-Arg-pNA.	Q9GZN4	317	7.55421	0.0662461	4.06291	0.107256	33731.3	-0.00126183	0.29653	0.302839	0.246057	0	0	0	0	0	0	22	0.1
9606.ENSP00000161559	CEACAM1	526	Carcinoembryonic antigen-related cell adhesion molecule 1; [Isoform 1]: Cell adhesion protein that mediates homophilic cell adhesion in a calcium-independent manner (By similarity). Plays a role as coinhibitory receptor in immune response, insulin action and functions also as an activator during angiogenesis. Its coinhibitory receptor function is phosphorylation- and PTPN6 -dependent, which in tu…	P13688	526	5.64794	0.0760456	4.09433	0.0836502	57559.7	-0.381559	0.281369	0.309886	0.201521	0.0513308	0.013308	0	27	7	0	20	0.40405
9606.ENSP00000161863	YTHDC2	1430	3'-5' RNA helicase YTHDC2; 3'-5' RNA helicase that plays a key role in the male and female germline by promoting transition from mitotic to meiotic divisions in stem cells. Specifically recognizes and binds N6-methyladenosine (m6A)-containing RNAs, a modification present at internal sites of mRNAs and some non- coding RNAs that plays a role in the efficiency of RNA processing and stability. Essen…	Q9H6S0	1430	8.67514	0.0727273	4.16359	0.14965	160247	-0.356713	0.284615	0.234266	0.265734	0.0475524	0.00979021	0.00489511	68	14	7	64	0.8999
9606.ENSP00000162044	TMEM161A	479	Transmembrane protein 161A; May play a role in protection against oxidative stress. Overexpression leads to reduced levels of oxidant-induced DNA damage and apoptosis.	Q9NX61	479	8.74767	0.112735	3.97796	0.108559	53601.4	0.373069	0.394572	0.187891	0.352818	0.0292276	0.00835073	0	14	4	0	12	0.0699
9606.ENSP00000162391	FOXJ2	574	Forkhead box protein J2; Transcriptional activator. Able to bind to two different type of DNA binding sites. Isoform FOXJ2.L behaves as a more potent transactivator than FOXJ2.S.	Q9P0K8	574	6.20462	0.0731707	4.05343	0.111498	62394.1	-0.886934	0.188153	0.374564	0.188153	0.155052	0.0888502	0.0278746	89	51	16	97	0.74435
9606.ENSP00000162749	TNFRSF1A	455	Tumor necrosis factor receptor superfamily member 1A, membrane form; Receptor for TNFSF2/TNF-alpha and homotrimeric TNFSF1/lymphotoxin-alpha. The adapter molecule FADD recruits caspase-8 to the activated receptor. The resulting death-inducing signaling complex (DISC) performs caspase-8 proteolytic activation which initiates the subsequent cascade of caspases (aspartate-specific cysteine proteases…	P19438	455	6.23384	0.0703297	4.11453	0.125275	50494.4	-0.285495	0.276923	0.263736	0.248352	0.0307692	0	0	14	0	0	18	0.175
9606.ENSP00000163416	GOLGA5	731	Golgin subfamily A member 5; Involved in maintaining Golgi structure. Stimulates the formation of Golgi stacks and ribbons. Involved in intra-Golgi retrograde transport.	Q8TBA6	731	5.60202	0.0451436	3.99909	0.153215	83023.4	-0.862654	0.235294	0.222982	0.303694	0.172367	0.00410397	0	126	3	0	22	0.52855
9606.ENSP00000164024	CELSR3	3312	Cadherin EGF LAG seven-pass G-type receptor 3; Receptor that may have an important role in cell/cell signaling during nervous system formation; Belongs to the G-protein coupled receptor 2 family. LN-TM7 subfamily.	Q9NYQ7	3312	6.23282	0.0643116	4.07149	0.121679	358181	-0.271256	0.26721	0.284118	0.259662	0.0380435	0.00392512	0	126	13	0	137	0.24105
9606.ENSP00000164133	PPP2R5B	497	Serine/threonine-protein phosphatase 2A 56 kDa regulatory subunit beta isoform; As the regulatory component of the serine/threonine-protein phosphatase 2A (PP2A) holoenzyme, modulates substrate specificity, subcellular localization, and responsiveness to phosphorylation. The phosphorylated form mediates the interaction between PP2A and AKT1, leading to AKT1 dephosphorylation.	Q15173	497	6.27186	0.0985915	4.10315	0.142857	57392.5	-0.278471	0.344064	0.205231	0.287726	0.100604	0.0482897	0	50	24	0	18	0.41435
9606.ENSP00000164139	PYGM	842	Glycogen phosphorylase, muscle form; Phosphorylase is an important allosteric enzyme in carbohydrate metabolism. Enzymes from different sources differ in their regulatory mechanisms and in their natural substrates. However, all known phosphorylases share catalytic and structural properties.	P11217	842	6.5697	0.103325	4.17788	0.15677	97090.9	-0.370546	0.326603	0.188836	0.270784	0.04038	0	0	34	0	0	0	0.6358
9606.ENSP00000164227	BCL3	454	B-cell lymphoma 3 protein; Contributes to the regulation of transcriptional activation of NF-kappa-B target genes. In the cytoplasm, inhibits the nuclear translocation of the NF-kappa-B p50 subunit. In the nucleus, acts as transcriptional activator that promotes transcription of NF-kappa-B target genes. Contributes to the regulation of cell proliferation (By similarity).	P20749	454	8.72356	0.030837	3.86693	0.114537	47583	-0.163216	0.240088	0.34141	0.301762	0.0286344	0	0	13	0	0	43	0.34945
9606.ENSP00000164305	PIGB	554	GPI mannosyltransferase 3; Mannosyltransferase involved in glycosylphosphatidylinositol- anchor biosynthesis. Transfers the third alpha-1,2-mannose to Man2- GlcN-acyl-PI during GPI precursor assembly. Belongs to the glycosyltransferase 22 family. PIGB subfamily.	Q92521	554	9.38855	0.155235	4.15637	0.146209	65055.7	0.13574	0.411552	0.202166	0.249097	0.0234657	0	0	13	0	0	0	0.08615
9606.ENSP00000165524	PRLH	87	Prolactin-releasing peptide PrRP20; Stimulates prolactin (PRL) release and regulates the expression of prolactin through its receptor GPR10. May stimulate lactotrophs directly to secrete PRL.	P81277	87	11.6585	0.0574713	3.89271	0.195402	9639.29	-0.206897	0.264368	0.264368	0.298851	0	0	0	0	0	0	0	0.1484
9606.ENSP00000166139	FSTL3	263	Follistatin-related protein 3; Isoform 1 or the secreted form is a binding and antagonizing protein for members of the TGF-beta family, such us activin, BMP2 and MSTN. Inhibits activin A-, activin B-, BMP2- and MSDT-induced cellular signaling; more effective on activin A than on activin B. Involved in bone formation; inhibits osteoclast differentiationc. Involved in hematopoiesis; involved in dif…	O95633	263	6.36917	0.0456274	4.02251	0.110266	27663.3	-0.196578	0.205323	0.319392	0.231939	0	0	0	0	0	0	32	0.28885
9606.ENSP00000166244	EPHA8	1005	Ephrin type-A receptor 8; Receptor tyrosine kinase which binds promiscuously GPI- anchored ephrin-A family ligands residing on adjacent cells, leading to contact-dependent bidirectional signaling into neighboring cells. The signaling pathway downstream of the receptor is referred to as forward signaling while the signaling pathway downstream of the ephrin ligand is referred to as reverse signalin…	P29322	1005	8.41901	0.0825871	4.16535	0.132338	111001	-0.225174	0.284577	0.242786	0.253731	0.0338308	0	0	34	0	0	10	0.42865
9606.ENSP00000166345	TRIP13	432	Pachytene checkpoint protein 2 homolog; Plays a key role in chromosome recombination and chromosome structure development during meiosis. Required at early steps in meiotic recombination that leads to non-crossovers pathways. Also needed for efficient completion of homologous synapsis by influencing crossover distribution along the chromosomes affecting both crossovers and non-crossovers pathways…	Q15645	432	5.72985	0.0717593	4.0973	0.131944	48550.2	-0.0474537	0.351852	0.194444	0.277778	0	0	0	0	0	0	0	0.32345
9606.ENSP00000167106	VASH1	365	Tubulinyl-Tyr carboxypeptidase 1; Tyrosine carboxypeptidase that removes the C-terminal tyrosine residue of alpha-tubulin, thereby regulating microtubule dynamics and function. Critical for spindle function and accurate chromosome segregation during mitosis since microtuble detyronisation regulates mitotic spindle length and postioning. Acts as an angiogenesis inhibitor: inhibits migration, proli…	Q7L8A9	365	9.49834	0.0712329	4.10039	0.189041	40956.1	-0.725205	0.243836	0.257534	0.243836	0.189041	0.0986301	0.0273973	69	36	10	20	0.7383
9606.ENSP00000167586	KRT14	472	Keratin, type I cytoskeletal 14; The nonhelical tail domain is involved in promoting KRT5- KRT14 filaments to self-organize into large bundles and enhances the mechanical properties involved in resilience of keratin intermediate filaments in vitro.	P02533	472	5.08768	0.0572034	3.99815	0.125	51560.9	-0.537076	0.247881	0.273305	0.292373	0.0614407	0.0169492	0	29	8	0	79	0.7342
9606.ENSP00000167588	KRT20	424	Keratin, type I cytoskeletal 20; Plays a significant role in maintaining keratin filament organization in intestinal epithelia. When phosphorylated, plays a role in the secretion of mucin in the small intestine (By similarity).	P35900	424	5.52352	0.0471698	3.98166	0.153302	48486	-0.667925	0.283019	0.183962	0.313679	0.0165094	0	0	7	0	0	4	0.4624
9606.ENSP00000168148	SPP2	211	Secreted phosphoprotein 24; Could coordinate an aspect of bone turnover.	Q13103	211	8.58785	0.109005	4.13328	0.14218	24337.4	-0.400948	0.2891	0.265403	0.232227	0.0616114	0.0331754	0	13	7	0	0	0.2925
9606.ENSP00000168216	HSD17B10	261	3-hydroxyacyl-CoA dehydrogenase type-2; Mitochondrial dehydrogenase that catalyzes the beta-oxidation at position 17 of androgens and estrogens and has 3-alpha- hydroxysteroid dehydrogenase activity with androsterone. Catalyzes the third step in the beta-oxidation of fatty acids. Carries out oxidative conversions of 7-alpha-OH and 7-beta-OH bile acids. Also exhibits 20-beta-OH and 21-OH dehydroge…	Q99714	261	7.65055	0.045977	3.96183	0.091954	26922.8	0.23295	0.295019	0.260536	0.298851	0	0	0	0	0	0	0	0.3516
9606.ENSP00000168712	FGF4	206	Fibroblast growth factor 4; Plays an important role in the regulation of embryonic development, cell proliferation, and cell differentiation. Required for normal limb and cardiac valve development during embryogenesis.	P08620	206	9.72585	0.0873786	3.98789	0.131068	22047.3	0.0538835	0.31068	0.271845	0.325243	0	0	0	0	0	0	28	0.2661
9606.ENSP00000169298	ST6GAL1	406	Beta-galactoside alpha-2,6-sialyltransferase 1; Transfers sialic acid from CMP-sialic acid to galactose- containing acceptor substrates.	P15907	406	9.13267	0.118227	4.20269	0.152709	46604	-0.437438	0.320197	0.248768	0.204433	0.0591133	0	0	24	0	0	0	0.3417
9606.ENSP00000169551	TIMM21	248	Mitochondrial import inner membrane translocase subunit Tim21; Participates in the translocation of transit peptide- containing proteins across the mitochondrial inner membrane. Also required for assembly of mitochondrial respiratory chain complex I and complex IV as component of the MITRAC (mitochondrial translation regulation assembly intermediate of cytochrome c oxidase complex) complex. Proba…	Q9BVV7	248	9.72765	0.100806	4.06326	0.189516	28202.1	-0.493952	0.310484	0.225806	0.173387	0.0846774	0	0	21	0	0	0	0.1895
9606.ENSP00000170150	BPIFB2	458	BPI fold containing family B member 2; Belongs to the BPI/LBP/Plunc superfamily. BPI/LBP family.	Q8N4F0	458	8.81587	0.0611354	3.93575	0.0938865	49171.9	0.471616	0.386463	0.248908	0.296943	0	0	0	0	0	0	4	0.0993
9606.ENSP00000170168	REXO1	1221	RNA exonuclease 1 homolog; Seems to have no detectable effect on transcription elongation in vitro; Belongs to the REXO1/REXO3 family.	Q8N1G1	1221	9.11714	0.049959	3.99948	0.164619	131508	-0.747748	0.201474	0.305487	0.248157	0.115479	0.042588	0	141	52	0	86	0.87095
9606.ENSP00000170447	MKRN2	416	Probable E3 ubiquitin-protein ligase makorin-2; E3 ubiquitin ligase catalyzing the covalent attachment of ubiquitin moieties onto substrate proteins.	Q9H000	416	7.73342	0.0865385	4.20458	0.163462	46939.8	-0.576202	0.233173	0.252404	0.230769	0.0625	0	0	26	0	0	0	0.74935
9606.ENSP00000170564	GPATCH1	931	G-patch domain containing 1; Belongs to the GPATCH1 family.	Q9BRR8	931	6.58738	0.0644468	4.03505	0.181525	103344	-0.983673	0.204082	0.263158	0.254565	0.234157	0.100967	0.0515575	218	94	48	100	0.8711
9606.ENSP00000171757	P2RY10	339	Putative P2Y purinoceptor 10; Putative receptor for purines coupled to G-proteins.	O00398	339	9.25613	0.144543	4.13447	0.112094	38773.8	0.537168	0.40413	0.19174	0.253687	0	0	0	0	0	0	0	0.064
9606.ENSP00000171887	TNS1	1735	Tensin-1; Involved in fibrillar adhesion formation. May be involved in cell migration, cartilage development and in linking signal transduction pathways to the cytoskeleton.	Q9HBL0	1839	8.40115	0.0619902	4.07209	0.129418	197020	-0.541327	0.220772	0.346928	0.223491	0.0402393	0.00924415	0.00598151	74	17	11	32	0.71165
9606.ENSP00000172229	NGFR	427	Tumor necrosis factor receptor superfamily member 16; Low affinity receptor which can bind to NGF, BDNF, NTF3, and NTF4. Forms a heterodimeric receptor with SORCS2 that binds the precursor forms of NGF, BDNF and NTF3 with high affinity, and has much lower affinity for mature NGF and BDNF. Plays an important role in differentiation and survival of specific neuronal populations during development (…	P08138	427	4.59006	0.0421546	4.04684	0.088993	45183	-0.277752	0.220141	0.257611	0.269321	0.0444965	0	0	19	0	0	4	0.2022
9606.ENSP00000173229	NTN1	604	Netrin-1; Netrins control guidance of CNS commissural axons and peripheral motor axons. Its association with either DCC or some UNC5 receptors will lead to axon attraction or repulsion, respectively. Binding to UNC5C might cause dissociation of UNC5C from polymerized TUBB3 in microtubules and thereby lead to increased microtubule dynamics and axon repulsion. Involved in dorsal root ganglion axon …	O95631	604	9.09883	0.0794702	4.20198	0.18543	67747.7	-0.607947	0.225166	0.228477	0.200331	0.0860927	0.0165563	0	52	10	0	4	0.5005
9606.ENSP00000173527	ISOC1	298	Isochorismatase domain containing 1.	Q96CN7	298	6.96132	0.0704698	4.0345	0.110738	32236.3	0.314094	0.352349	0.214765	0.285235	0	0	0	0	0	0	0	0.2699
9606.ENSP00000173898	TRO	1431	Trophinin; Could be involved with bystin and tastin in a cell adhesion molecule complex that mediates an initial attachment of the blastocyst to uterine epithelial cells at the time of the embryo implantation. Directly responsible for homophilic cell adhesion.	Q12816	1431	9.18367	0.0768693	3.86295	0.0852551	143715	-0.125017	0.217331	0.377358	0.213138	0.0279525	0.0118798	0.00349406	40	17	5	398	0.7696
9606.ENSP00000174618	MNT	582	Max-binding protein MNT; Binds DNA as a heterodimer with MAX and represses transcription. Binds to the canonical E box sequence 5'-CACGTG-3' and, with higher affinity, to 5'-CACGCG-3'.	Q99583	582	8.78506	0.0137457	3.80965	0.134021	62298.8	-0.478179	0.219931	0.295533	0.295533	0.140893	0.0515464	0.0223368	82	30	13	196	0.5682
9606.ENSP00000175091	LAPTM4A	233	Lysosomal-associated transmembrane protein 4A; May function in the transport of nucleosides and/or nucleoside derivatives between the cytosol and the lumen of an intracellular membrane-bound compartment.	Q15012	233	6.10288	0.154506	4.10871	0.0772532	26800.4	0.516738	0.433476	0.214592	0.257511	0	0	0	0	0	0	2	0.1035
9606.ENSP00000175238	ADAM7	754	Disintegrin and metalloproteinase domain-containing protein 7; May play an important role in male reproduction including sperm maturation and gonadotrope function. This is a non catalytic metalloprotease-like protein (By similarity).	Q9H2U9	754	6.07605	0.0901857	4.1998	0.149867	85668.2	-0.414589	0.291777	0.228117	0.210875	0.061008	0	0	46	0	0	30	0.49335
9606.ENSP00000175756	PTPN18	460	Tyrosine-protein phosphatase non-receptor type 18; Differentially dephosphorylate autophosphorylated tyrosine kinases which are known to be overexpressed in tumor tissues.	Q99952	460	8.56748	0.076087	4.12287	0.132609	50481.8	-0.36413	0.265217	0.25	0.265217	0.0478261	0.00652174	0	22	3	0	18	0.3619
9606.ENSP00000176183	DRD4	419	D(4) dopamine receptor; Dopamine receptor responsible for neuronal signaling in the mesolimbic system of the brain, an area of the brain that regulates emotion and complex behavior. Activated by dopamine, but also by epinephrine and norepinephrine, and by numerous synthetic agonists and drugs. Agonist binding triggers signaling via G proteins that inhibit adenylyl cyclase. Modulates the circadian…	P21917	419	9.23917	0.0620525	3.85543	0.097852	43901	0.298568	0.293556	0.281623	0.298329	0.0477327	0.0190931	0	20	8	0	94	0.26565
9606.ENSP00000176195	SCT	121	Secretin; Hormone involved in different processes, such as regulation of the pH of the duodenal content, food intake and water homeostasis. Exerts its biological effects by binding to secretin receptor (SCTR), a G-protein coupled receptor expressed in the basolateral domain of several cells. Acts as a key gastrointestinal hormone by regulating the pH of the duodenal content (By similarity). Secre…	P09683	121	11.2738	0.0413223	3.68326	0.123967	13016	-0.235537	0.239669	0.322314	0.380165	0.0247934	0	0	3	0	0	40	0.1948
9606.ENSP00000176763	STK10	968	Serine/threonine-protein kinase 10; Serine/threonine-protein kinase involved in regulation of lymphocyte migration. Phosphorylates MSN, and possibly PLK1. Involved in regulation of lymphocyte migration by mediating phosphorylation of ERM proteins such as MSN. Acts as a negative regulator of MAP3K1/MEKK1. May also act as a cell cycle regulator by acting as a polo kinase kinase: mediates phosphoryl…	O94804	968	6.51815	0.0485537	4.06179	0.190083	112134	-0.948554	0.229339	0.183884	0.320248	0.27376	0.125	0.0206612	265	121	20	20	0.7298
9606.ENSP00000177694	TBX21	535	T-box transcription factor TBX21; Lineage-defining transcription factor which initiates Th1 lineage development from naive Th precursor cells both by activating Th1 genetic programs and by repressing the opposing Th2 and Th17 genetic programs. Activates transcription of a set of genes important for Th1 cell function, including those encoding IFN- gamma and the chemokine receptor CXCR3. Activates …	Q9UL17	535	5.67358	0.108411	4.08423	0.106542	58327.4	-0.628972	0.237383	0.349533	0.229907	0.0691589	0	0	37	0	0	6	0.54875
9606.ENSP00000177742	MRPS34	225	28S ribosomal protein S34, mitochondrial; Required for mitochondrial translation, plays a role in maintaining the stability of the small ribosomal subunit and the 12S rRNA that are required for mitoribosome formation. Belongs to the mitochondrion-specific ribosomal protein mS34 family.	P82930	218	9.98262	0.087156	4.04556	0.206422	25650.2	-0.767431	0.279817	0.178899	0.298165	0.059633	0	0	13	0	0	0	0.336
9606.ENSP00000178638	CA12	354	Carbonic anhydrase 12; Reversible hydration of carbon dioxide. Belongs to the alpha-carbonic anhydrase family.	O43570	354	6.72868	0.0932203	4.16009	0.124294	39450.5	-0.215819	0.322034	0.268362	0.251412	0.0254237	0	0	9	0	0	22	0.28315
9606.ENSP00000178640	MAP2K5	448	Dual specificity mitogen-activated protein kinase kinase 5; Acts as a scaffold for the formation of a ternary MAP3K2/MAP3K3-MAP3K5-MAPK7 signaling complex. Activation of this pathway appears to play a critical role in protecting cells from stress-induced apoptosis, neuronal survival and cardiac development and angiogenesis.	Q13163	448	5.97642	0.0825893	4.17844	0.118304	50111.2	-0.15	0.325893	0.247768	0.25	0.03125	0	0	14	0	0	0	0.49435
9606.ENSP00000179259	TIGAR	270	Fructose-2,6-bisphosphatase TIGAR; Fructose-bisphosphatase hydrolyzing fructose-2,6-bisphosphate as well as fructose-1,6-bisphosphate. Acts as a negative regulator of glycolysis by lowering intracellular levels of fructose-2,6-bisphosphate in a p53/TP53-dependent manner, resulting in the pentose phosphate pathway (PPP) activation and NADPH production. Contributes to the generation of reduced glut…	Q9NQ88	270	7.60229	0.0777778	4.12084	0.144444	30062.2	-0.24037	0.277778	0.225926	0.281481	0	0	0	0	0	0	0	0.38735
9606.ENSP00000180166	FGF20	211	Fibroblast growth factor 20; Neurotrophic factor that regulates central nervous development and function.	Q9NP95	211	8.88505	0.0947867	4.04126	0.161137	23498.4	-0.445024	0.298578	0.270142	0.260664	0.0995261	0.014218	0	21	3	0	22	0.15075
9606.ENSP00000180173	MTMR7	660	Myotubularin-related protein 7; Phosphatase that specifically dephosphorylates phosphatidylinositol 3-phosphate (PtdIns(3)P) and inositol 1,3- bisphosphate (Ins(1,3)P2).	Q9Y216	660	5.93708	0.0969697	4.21653	0.14697	75831.8	-0.53803	0.289394	0.234848	0.239394	0.0469697	0	0	31	0	0	2	0.52765
9606.ENSP00000181383	CPB2	423	Carboxypeptidase B2; Cleaves C-terminal arginine or lysine residues from biologically active peptides such as kinins or anaphylatoxins in the circulation thereby regulating their activities. Down-regulates fibrinolysis by removing C-terminal lysine residues from fibrin that has already been partially degraded by plasmin. Belongs to the peptidase M14 family.	Q96IY4	423	7.60923	0.125296	4.20349	0.137116	48423.7	-0.162411	0.356974	0.217494	0.21513	0.0330969	0.0165485	0	14	7	0	0	0.32875
9606.ENSP00000181796	FAM107B	306	Protein FAM107B; Family with sequence similarity 107 member B.	Q9H098	131	7.88933	0.0152672	3.72179	0.221374	15557.5	-1.41679	0.21374	0.152672	0.335878	0.374046	0.0839695	0	49	11	0	26	0.42705
9606.ENSP00000181839	CDK13	1512	Cyclin-dependent kinase 13; Cyclin-dependent kinase which displays CTD kinase activity and is required for RNA splicing. Has CTD kinase activity by hyperphosphorylating the C-terminal heptapeptide repeat domain (CTD) of the largest RNA polymerase II subunit RPB1, thereby acting as a key regulator of transcription elongation. Required for RNA splicing, probably by phosphorylating SRSF1/SF2. Requir…	Q14004	1512	9.70618	0.0502645	4.0213	0.174603	164921	-0.827183	0.205688	0.316138	0.239418	0.197751	0.093254	0.0244709	299	141	37	362	0.90955
9606.ENSP00000182290	TSPAN32	320	Tetraspanin-32; Tetraspanin 32; Belongs to the tetraspanin (TM4SF) family.	Q96QS1	320	8.81091	0.078125	3.99204	0.121875	34630.7	0.174687	0.3	0.221875	0.30625	0	0	0	0	0	0	12	0.09205
9606.ENSP00000182527	TRAM2	370	Translocating chain-associated membrane protein 2; Necessary for collagen type I synthesis. May couple the activity of the ER Ca(2+) pump SERCA2B with the activity of the translocon. This coupling may increase the local Ca(2+) concentration at the site of collagen synthesis, and a high Ca(2+) concentration may be necessary for the function of molecular chaperones involved in collagen folding. Req…	Q15035	370	9.31944	0.151351	4.12721	0.151351	43327.3	0.183784	0.424324	0.162162	0.275676	0.0351351	0.0135135	0	13	5	0	0	0.12255
9606.ENSP00000184183	ROPN1	212	Ropporin-1A; Important for male fertility. With ROPN1L, involved in fibrous sheath integrity and sperm motility, plays a role in PKA- dependent signaling processes required for spermatozoa capacitation. Belongs to the ropporin family.	Q9HAT0	212	5.52239	0.0754717	4.1493	0.117925	23892.4	-0.0415094	0.325472	0.193396	0.29717	0	0	0	0	0	0	0	0.3148
9606.ENSP00000184266	NDUFB4	129	NADH dehydrogenase [ubiquinone] 1 beta subcomplex subunit 4; Accessory subunit of the mitochondrial membrane respiratory chain NADH dehydrogenase (Complex I), that is believed not to be involved in catalysis. Complex I functions in the transfer of electrons from NADH to the respiratory chain. The immediate electron acceptor for the enzyme is believed to be ubiquinone.	O95168	129	9.84801	0.116279	3.9918	0.178295	15208.4	-0.630233	0.317829	0.224806	0.27907	0.0465116	0	0	6	0	0	0	0.24095
9606.ENSP00000184956	HEATR6	1181	HEAT repeat-containing protein 6; Amplification-dependent oncogene.	Q6AI08	1181	6.64257	0.0592718	4.09793	0.11177	128780	-0.064945	0.295512	0.255715	0.301439	0.03895	0.0118544	0	46	14	0	4	0.3468
9606.ENSP00000185150	ERLEC1	483	Endoplasmic reticulum lectin 1; Probable lectin that binds selectively to improperly folded lumenal proteins. May function in endoplasmic reticulum quality control and endoplasmic reticulum-associated degradation (ERAD) of both non- glycosylated proteins and glycoproteins.	Q96DZ1	483	5.87638	0.0869565	4.16817	0.151139	54857.6	-0.556729	0.291925	0.240166	0.231884	0.140787	0.047619	0	68	23	0	8	0.51055
9606.ENSP00000185206	CLIC5	410	Chloride intracellular channel protein 5; Required for normal hearing. It is necessary for the formation of stereocilia in the inner ear and normal development of the organ of Corti (By similarity). Can insert into membranes and form poorly selective ion channels that may also transport chloride ions. May play a role in the regulation of transepithelial ion absorption and secretion. Is required f…	Q9NZA1	410	4.71027	0.0926829	4.12015	0.129268	46502.1	-0.693415	0.273171	0.219512	0.282927	0.0853659	0.0317073	0	35	13	0	0	0.555
9606.ENSP00000186436	TMEM131	1883	Transmembrane protein 131; May play a role in the immune response to viral infection. Belongs to the TMEM131 family.	Q92545	1883	8.74161	0.0743494	4.0825	0.131705	205135	-0.369676	0.271375	0.317578	0.220924	0.0796601	0.0164631	0.00690388	150	31	13	97	0.925
9606.ENSP00000187762	TMEM38A	299	Trimeric intracellular cation channel type A; Monovalent cation channel required for maintenance of rapid intracellular calcium release. May act as a potassium counter-ion channel that functions in synchronization with calcium release from intracellular stores.	Q9H6F2	299	8.55923	0.123746	4.08201	0.143813	33259.6	0.325418	0.374582	0.237458	0.280936	0.0702341	0	0	21	0	0	8	0.10905
9606.ENSP00000188312	ACTR6	396	Actin related protein 6; Belongs to the actin family. ARP6 subfamily.	Q9GZN1	396	4.91853	0.118687	4.18068	0.121212	45809.6	-0.297222	0.35101	0.212121	0.217172	0	0	0	0	0	0	0	0.52575
9606.ENSP00000188790	FAP	760	Antiplasmin-cleaving enzyme FAP, soluble form; Cell surface glycoprotein serine protease that participates in extracellular matrix degradation and involved in many cellular processes including tissue remodeling, fibrosis, wound healing, inflammation and tumor growth. Both plasma membrane and soluble forms exhibit post-proline cleaving endopeptidase activity, with a marked preference for Ala/Ser-G…	Q12884	760	6.21292	0.15	4.20647	0.117105	87711.5	-0.293816	0.360526	0.228947	0.207895	0.0131579	0	0	10	0	0	4	0.49645
9606.ENSP00000190165	DMRT3	472	Doublesex- and mab-3-related transcription factor 3; Probable transcription factor that plays a role in configuring the spinal circuits controlling stride in vertebrates. Involved in neuronal specification within specific subdivision of spinal cord neurons and in the development of a coordinated locomotor network controlling limb movements. May regulate transcription during sexual development (By…	Q9NQL9	472	6.99679	0.059322	4.02857	0.116525	51198	-0.553178	0.233051	0.334746	0.235169	0.0826271	0.0148305	0	39	7	0	43	0.49505
9606.ENSP00000192314	GAL3ST2	398	Galactose-3-O-sulfotransferase 2; Transfers a sulfate group to the hydroxyl group at C3 of non- reducing beta-galactosyl residues. Acts both on type 1 (Gal-beta-1,3- GlcNAc) and type 2 (Gal-beta-1,4-GlcNAc) chains with similar efficiency.	Q9H3Q3	398	10.0312	0.113065	4.04655	0.158291	46109.9	-0.191206	0.351759	0.208543	0.31407	0.0150754	0	0	6	0	0	16	0.1415
9606.ENSP00000192788	UHRF1BP1	1440	UHRF1-binding protein 1; May act as a negative regulator of cell growth.	Q6BDS2	1440	5.75452	0.0659722	4.11807	0.129861	159483	-0.347847	0.278472	0.256944	0.281944	0.0305556	0	0	44	0	0	10	0.60455
9606.ENSP00000193322	OSTM1	334	Osteopetrosis-associated transmembrane protein 1; Required for osteoclast and melanocyte maturation and function; Belongs to the OSTM1 family.	Q86WC4	334	5.69336	0.0748503	4.06937	0.101796	37256.3	-0.0958084	0.311377	0.272455	0.299401	0	0	0	0	0	0	53	0.28375
9606.ENSP00000193391	IMPG2	1241	Interphotoreceptor matrix proteoglycan 2; Chondroitin sulfate- and hyaluronan-binding proteoglycan involved in the organization of interphotoreceptor matrix; may participate in the maturation and maintenance of the light-sensitive photoreceptor outer segment. Binds heparin.	Q9BZV3	1241	4.51952	0.0846092	4.10002	0.0983078	138619	-0.343755	0.300564	0.26672	0.264303	0.0491539	0.0136986	0	61	17	0	6	0.4953
9606.ENSP00000194130	SLC13A1	595	Solute carrier family 13 member 1; Sodium/sulfate cotransporter that mediates sulfate reabsorption in the kidney; Belongs to the SLC13A/DASS transporter (TC 2.A.47) family. NADC subfamily.	Q9BZW2	595	8.34551	0.122689	4.09204	0.0857143	66133.5	0.51395	0.396639	0.223529	0.285714	0.0436975	0.00672269	0	26	4	0	8	0.14945
9606.ENSP00000194152	PCDHB4	795	Protocadherin beta-4; Potential calcium-dependent cell-adhesion protein. May be involved in the establishment and maintenance of specific neuronal connections in the brain.	Q9Y5E5	795	5.05091	0.0704403	4.04554	0.109434	87269	-0.104403	0.333333	0.259119	0.261635	0.027673	0	0	22	0	0	38	0.393
9606.ENSP00000194155	PCDHB2	798	Protocadherin beta-2; Potential calcium-dependent cell-adhesion protein. May be involved in the establishment and maintenance of specific neuronal connections in the brain.	Q9Y5E7	798	4.76057	0.0726817	4.03554	0.093985	87252.7	-0.058396	0.329574	0.24812	0.274436	0	0	0	0	0	0	38	0.2845
9606.ENSP00000194214	HSPB11	144	Intraflagellar transport protein 25 homolog; Component of the IFT complex B required for sonic hedgehog/SHH signaling. May mediate transport of SHH components: required for the export of SMO and PTCH1 receptors out of the cilium and the accumulation of GLI2 at the ciliary tip in response to activation of the SHH pathway, suggesting it is involved in the dynamic transport of SHH signaling molecule…	Q9Y547	144	4.93058	0.0902778	4.07895	0.125	16297.1	-0.183333	0.326389	0.215278	0.222222	0	0	0	0	0	0	0	0.3011
9606.ENSP00000194530	STRADB	418	STE20-related kinase adapter protein beta; Pseudokinase which, in complex with CAB39/MO25 (CAB39/MO25alpha or CAB39L/MO25beta), binds to and activates STK11/LKB1. Adopts a closed conformation typical of active protein kinases and binds STK11/LKB1 as a pseudosubstrate, promoting conformational change of STK11/LKB1 in an active conformation (By similarity).	Q9C0K7	418	6.51928	0.0909091	4.11868	0.126794	47025.8	-0.257416	0.315789	0.277512	0.220096	0.00717703	0	0	3	0	0	0	0.23775
9606.ENSP00000196061	PLOD1	727	Procollagen-lysine,2-oxoglutarate 5-dioxygenase 1; Part of a complex composed of PLOD1, P3H3 and P3H4 that catalyzes hydroxylation of lysine residues in collagen alpha chains and is required for normal assembly and cross-linkling of collagen fibrils (By similarity). Forms hydroxylysine residues in -Xaa-Lys- Gly- sequences in collagens. These hydroxylysines serve as sites of attachment for carbohy…	Q02809	727	6.46495	0.115543	4.18757	0.151307	83549.2	-0.358459	0.335626	0.207703	0.259972	0.0220083	0	0	16	0	0	2	0.39735
9606.ENSP00000196371	OXCT1	520	Succinyl-CoA:3-ketoacid coenzyme A transferase 1, mitochondrial; Key enzyme for ketone body catabolism. Transfers the CoA moiety from succinate to acetoacetate. Formation of the enzyme-CoA intermediate proceeds via an unstable anhydride species formed between the carboxylate groups of the enzyme and substrate; Belongs to the 3-oxoacid CoA-transferase family.	P55809	520	7.13337	0.0673077	4.10926	0.136538	56157	-0.1075	0.292308	0.240385	0.276923	0.025	0	0	13	0	0	4	0.6063
9606.ENSP00000196489	ZNF416	594	Zinc finger protein 416; May be involved in transcriptional regulation; Belongs to the krueppel C2H2-type zinc-finger protein family.	Q9BWM5	594	8.32972	0.0824916	4.1391	0.190236	67187.6	-0.595791	0.23569	0.223906	0.203704	0.0808081	0	0	48	0	0	0	0.213
9606.ENSP00000197268	FAM234B	622	Protein FAM234B; Family with sequence similarity 234 member B.	A2RU67	622	4.88363	0.062701	4.05962	0.0900322	67037.7	-0.00128617	0.319936	0.28135	0.286174	0.0128617	0	0	8	0	0	0	0.31565
9606.ENSP00000198536	PILRA	303	Paired immunoglobulin-like type 2 receptor alpha; Paired receptors consist of highly related activating and inhibitory receptors and are widely involved in the regulation of the immune system. PILRA is thought to act as a cellular signaling inhibitory receptor by recruiting cytoplasmic phosphatases like PTPN6/SHP-1 and PTPN11/SHP-2 via their SH2 domains that block signal transduction through deph…	Q9UKJ1	303	10.2184	0.0858086	4.05764	0.141914	34004.2	-0.512541	0.280528	0.287129	0.20462	0.145215	0.0627063	0	44	19	0	12	0.2368
9606.ENSP00000198767	RRN3	651	RNA polymerase I-specific transcription initiation factor RRN3; Required for efficient transcription initiation by RNA polymerase I. Required for the formation of the competent preinitiation complex (PIC). Dissociates from pol I as a consequence of transcription. In vitro, cannot activate transcription in a subsequent transcription reaction (By similarity).	Q9NYV6	651	5.39592	0.101382	4.16274	0.124424	74106.5	-0.10937	0.347158	0.211982	0.254992	0.0276498	0.00768049	0	18	5	0	0	0.5336
9606.ENSP00000198801	MOGAT2	334	2-acylglycerol O-acyltransferase 2; Catalyzes the formation of diacylglycerol from 2- monoacylglycerol and fatty acyl-CoA. Has a preference toward monoacylglycerols containing unsaturated fatty acids in an order of C18:3 > C18:2 > C18:1 > C18:0. Plays a central role in absorption of dietary fat in the small intestine by catalyzing the resynthesis of triacylglycerol in enterocytes. May play a role…	Q3SYC2	334	9.46713	0.134731	4.14789	0.137725	38195.2	0.113772	0.38024	0.215569	0.266467	0.0209581	0	0	7	0	0	0	0.12055
9606.ENSP00000199280	AQP2	271	Aquaporin-2; Forms a water-specific channel that provides the plasma membranes of renal collecting duct with high permeability to water, thereby permitting water to move in the direction of an osmotic gradient. Plays an essential role in renal water homeostasis.	P41181	271	6.43573	0.0848708	3.96808	0.0922509	28837.1	0.514022	0.365314	0.236162	0.332103	0.0479705	0.0184502	0	13	5	0	0	0.0711
9606.ENSP00000199320	DIMT1	313	Probable dimethyladenosine transferase; Specifically dimethylates two adjacent adenosines in the loop of a conserved hairpin near the 3'-end of 18S rRNA in the 40S particle. Involved in the pre-rRNA processing steps leading to small-subunit rRNA production independently of its RNA-modifying catalytic activity.	Q9UNQ2	313	10.013	0.0702875	4.09645	0.178914	35236	-0.126837	0.332268	0.223642	0.230032	0.0383387	0.0255591	0	12	8	0	0	0.439
9606.ENSP00000199389	EIF2AK1	630	Eukaryotic translation initiation factor 2-alpha kinase 1; Inhibits protein synthesis at the translation initiation level, in response to various stress conditions, including oxidative stress, heme deficiency, osmotic shock and heat shock. Exerts its function through the phosphorylation of EIF2S1 at 'Ser-48' and 'Ser- 51', thus preventing its recycling. Binds hemin forming a 1:1 complex through a…	Q9BQI3	630	5.68364	0.0619048	4.1242	0.146032	71105.6	-0.520317	0.285714	0.226984	0.280952	0.0761905	0.0269841	0	48	17	0	0	0.6213
9606.ENSP00000199447	NME8	588	Thioredoxin domain-containing protein 3; Probably required during the final stages of sperm tail maturation in the testis and/or epididymis, where extensive disulfide bonding of fibrous sheath (FS) proteins occurs. May be involved in the reduction of disulfide bonds within the sperm FS components. In vitro, it has neither NDP kinase nor reducing activity on disulfide bonds.	Q8N427	588	4.89812	0.0765306	4.10642	0.132653	67269.2	-0.418367	0.304422	0.190476	0.307823	0.0442177	0.0306122	0.00680272	26	18	4	0	0.668
9606.ENSP00000199448	EPDR1	224	Mammalian ependymin-related protein 1; Binds anionic lipids and gangliosides at acidic pH. Belongs to the ependymin family.	Q9UM22	224	6.32677	0.107143	4.14339	0.0982143	25436.8	-0.333482	0.303571	0.232143	0.21875	0.0446429	0	0	10	0	0	12	0.1895
9606.ENSP00000199708	HBQ1	142	Hemoglobin subunit theta 1.	P09105	142	7.09427	0.0774648	3.85751	0.147887	15507.6	0.123239	0.330986	0.197183	0.352113	0	0	0	0	0	0	0	0.1203
9606.ENSP00000199764	CEACAM6	344	Carcinoembryonic antigen-related cell adhesion molecule 6; Cell surface glycoprotein that plays a role in cell adhesion and tumor progression. Intercellular adhesion occurs in a calcium- and fibronectin-independent manner. Mediates homophilic and heterophilic cell adhesion with other carcinoembryonic antigen-related cell adhesion molecules, such as CEACAM5 and CEACAM8. Heterophilic interaction wi…	P40199	344	5.55763	0.0784884	4.06651	0.0697674	37236.5	-0.177907	0.302326	0.325581	0.223837	0	0	0	0	0	0	0	0.25555
9606.ENSP00000199814	RBM22	420	Pre-mRNA-splicing factor RBM22; Required for pre-mRNA splicing as component of the activated spliceosome. Involved in the first step of pre-mRNA splicing. Binds directly to the internal stem- loop (ISL) domain of the U6 snRNA and to the pre-mRNA intron near the 5' splice site during the activation and catalytic phases of the spliceosome cycle. Involved in both translocations of the nuclear SLU7 t…	Q9NW64	420	8.82838	0.0809524	4.17474	0.152381	46895.1	-0.674286	0.230952	0.27619	0.216667	0.128571	0.0309524	0	54	13	0	50	0.74645
9606.ENSP00000199936	HSD17B2	387	Estradiol 17-beta-dehydrogenase 2; Capable of catalyzing the interconversion of testosterone and androstenedione, as well as estradiol and estrone. Also has 20-alpha- HSD activity. Uses NADH while EDH17B3 uses NADPH; Belongs to the short-chain dehydrogenases/reductases (SDR) family.	P37059	387	8.79002	0.111111	4.13889	0.113695	42784.7	0.190698	0.354005	0.224806	0.27907	0	0	0	0	0	0	0	0.1535
9606.ENSP00000200135	ZW10	779	Centromere/kinetochore protein zw10 homolog; Essential component of the mitotic checkpoint, which prevents cells from prematurely exiting mitosis. Required for the assembly of the dynein-dynactin and MAD1-MAD2 complexes onto kinetochores. Its function related to the spindle assembly machinery is proposed to depend on its association in the mitotic RZZ complex. Involved in regulation of membrane t…	O43264	779	5.88559	0.0680359	4.10717	0.14249	88828.5	-0.262644	0.318357	0.191271	0.311938	0.0192555	0	0	15	0	0	2	0.5311
9606.ENSP00000200181	ITGB4	1822	Integrin beta-4; Integrin alpha-6/beta-4 is a receptor for laminin. Plays a critical structural role in the hemidesmosome of epithelial cells. Is required for the regulation of keratinocyte polarity and motility. ITGA6:ITGB4 binds to NRG1 (via EGF domain) and this binding is essential for NRG1-ERBB signaling. ITGA6:ITGB4 binds to IGF1 and this binding is essential for IGF1 signaling. ITGA6:ITGB4 …	P16144	1822	5.73599	0.0702525	4.16516	0.129528	202165	-0.444237	0.26674	0.2618	0.234358	0.0137212	0.000548847	0	25	1	0	43	0.47035
9606.ENSP00000200453	PPP1R15A	674	Protein phosphatase 1 regulatory subunit 15A; Recruits the serine/threonine-protein phosphatase PP1 to dephosphorylate the translation initiation factor eIF-2A/EIF2S1, thereby reversing the shut-off of protein synthesis initiated by stress-inducible kinases and facilitating recovery of cells from stress. Down-regulates the TGF-beta signaling pathway by promoting dephosphorylation of TGFB1 by PP1.…	O75807	674	4.55175	0.0578635	3.86188	0.127596	73476.9	-0.997923	0.169139	0.281899	0.330861	0.305638	0.136499	0.0267062	206	92	18	125	0.6382
9606.ENSP00000200457	TRIP6	476	Thyroid receptor-interacting protein 6; Relays signals from the cell surface to the nucleus to weaken adherens junction and promote actin cytoskeleton reorganization and cell invasiveness. Involved in lysophosphatidic acid-induced cell adhesion and migration. Acts as a transcriptional coactivator for NF- kappa-B and JUN, and mediates the transrepression of these transcription factors induced by g…	Q15654	476	7.19203	0.0609244	4.0001	0.130252	50287.4	-0.430042	0.210084	0.323529	0.222689	0.052521	0.012605	0	25	6	0	24	0.7287
9606.ENSP00000200557	ADAM11	769	Disintegrin and metalloproteinase domain-containing protein 11; Probable ligand for integrin in the brain. This is a non catalytic metalloprotease-like protein.	O75078	769	6.90778	0.0689207	4.14508	0.131339	83417.6	-0.344343	0.253576	0.287386	0.223667	0.0546164	0.0130039	0	42	10	0	16	0.4047
9606.ENSP00000200652	SLC22A4	551	Solute carrier family 22 member 4; Sodium-ion dependent, low affinity carnitine transporter. Probably transports one sodium ion with one molecule of carnitine. Also transports organic cations such as tetraethylammonium (TEA) without the involvement of sodium. Relative uptake activity ratio of carnitine to TEA is 1.78. A key substrate of this transporter seems to be ergothioneine (ET).	Q9H015	551	6.84935	0.134301	4.08174	0.0834846	62154.4	0.514338	0.424682	0.217786	0.283122	0.0217786	0	0	12	0	0	6	0.08115
9606.ENSP00000200676	CETP	493	Cholesteryl ester transfer protein; Involved in the transfer of neutral lipids, including cholesteryl ester and triglyceride, among lipoprotein particles. Allows the net movement of cholesteryl ester from high density lipoproteins/HDL to triglyceride-rich very low density lipoproteins/VLDL, and the equimolar transport of triglyceride from VLDL to HDL. Regulates the reverse cholesterol transport, …	P11597	493	5.69654	0.0912779	4.11222	0.105477	54755.6	0.175254	0.361055	0.217039	0.247465	0	0	0	0	0	0	0	0.2103
9606.ENSP00000200691	MT3	68	Metallothionein-3; Binds heavy metals. Contains three zinc and three copper atoms per polypeptide chain and only a negligible amount of cadmium. Inhibits survival and neurite formation of cortical neurons in vitro.	P25713	68	4.79371	0	3.10421	0.117647	6927	-0.302941	0.0147059	0.235294	0.235294	0	0	0	0	0	0	28	0.26825
9606.ENSP00000201031	TFAP2C	450	Transcription factor AP-2 gamma; Sequence-specific DNA-binding protein that interacts with inducible viral and cellular enhancer elements to regulate transcription of selected genes. AP-2 factors bind to the consensus sequence 5'-GCCNNNGGC-3' and activate genes involved in a large spectrum of important biological functions including proper eye, face, body wall, limb and neural tube development. T…	Q92754	450	7.7154	0.0511111	4.08022	0.151111	49176.2	-0.468222	0.248889	0.271111	0.3	0.0911111	0.0177778	0	41	8	0	6	0.2988
9606.ENSP00000201586	SULT2B1	365	Sulfotransferase 2B1; Sulfotransferase that utilizes 3'-phospho-5'-adenylyl sulfate (PAPS) as sulfonate donor to catalyze the sulfate conjugation. Responsible for the sulfation of cholesterol. Catalyzes sulfation of the 3beta-hydroxyl groups of steroids, such as, pregnenolone and dehydroepiandrosterone (DHEA). Preferentially sulfonates cholesterol, while it has also significant activity with preg…	O00204	365	5.24063	0.109589	4.14683	0.126027	41307.2	-0.544658	0.284932	0.290411	0.216438	0.131507	0.0328767	0	48	12	0	26	0.44415
9606.ENSP00000201647	EPS8L1	723	Epidermal growth factor receptor kinase substrate 8-like protein 1; Stimulates guanine exchange activity of SOS1. May play a role in membrane ruffling and remodeling of the actin cytoskeleton. Belongs to the EPS8 family.	Q8TE68	723	5.75923	0.0539419	3.98548	0.147994	80250.1	-0.673859	0.24343	0.26556	0.295989	0.0760719	0.0248963	0.00276625	55	18	2	40	0.5392
9606.ENSP00000201979	REM1	298	GTP-binding protein REM 1; Promotes endothelial cell sprouting and actin cytoskeletal reorganization. May be involved in angiogenesis. May function in Ca(2+) signaling.	O75628	298	9.02095	0.0469799	3.98173	0.167785	32946.7	-0.557718	0.244966	0.234899	0.285235	0.057047	0	0	17	0	0	32	0.2913
9606.ENSP00000202017	PDRG1	133	P53 and DNA damage-regulated protein 1; May play a role in chaperone-mediated protein folding.	Q9NUG6	133	5.81033	0.037594	3.86972	0.195489	15510.9	-0.642105	0.300752	0.150376	0.360902	0.18797	0	0	25	0	0	8	0.4644
9606.ENSP00000202556	PPP1R13B	1090	Apoptosis-stimulating of p53 protein 1; Regulator that plays a central role in regulation of apoptosis via its interaction with p53/TP53. Regulates TP53 by enhancing the DNA binding and transactivation function of TP53 on the promoters of proapoptotic genes in vivo.	Q96KQ4	1090	6.32865	0.0513761	4.07239	0.125688	119564	-0.723578	0.227523	0.311927	0.254128	0.119266	0.0385321	0.00275229	130	42	3	54	0.76995
9606.ENSP00000202625	TGM6	706	Protein-glutamine gamma-glutamyltransferase 6; Catalyzes the cross-linking of proteins and the conjugation of polyamines to proteins; Belongs to the transglutaminase superfamily. Transglutaminase family.	O95932	706	6.84537	0.0793201	4.15907	0.148725	79311.4	-0.288385	0.314448	0.219547	0.247875	0.0339943	0	0	24	0	0	0	0.5708
9606.ENSP00000202677	RALGAPA2	1873	Ral GTPase-activating protein subunit alpha-2; Catalytic subunit of the heterodimeric RalGAP2 complex which acts as a GTPase activator for the Ras-like small GTPases RALA and RALB.	Q2PPJ7	1873	5.73763	0.0843566	4.16938	0.124399	210768	-0.208542	0.320342	0.231714	0.26268	0.0528564	0.00694074	0	99	13	0	0	0.64035
9606.ENSP00000202816	ESF1	851	ESF1 homolog; May constitute a novel regulatory system for basal transcription. Negatively regulates ABT1 (By similarity).	Q9H501	851	5.01169	0.0622797	3.94896	0.202115	98795	-1.22644	0.210341	0.182139	0.27262	0.309048	0.115159	0.0258519	263	98	22	65	0.78935
9606.ENSP00000202967	SIRT4	314	NAD-dependent protein lipoamidase sirtuin-4, mitochondrial; Acts as NAD-dependent protein lipoamidase, ADP-ribosyl transferase and deacetylase. Catalyzes more efficiently removal of lipoyl- and biotinyl- than acetyl-lysine modifications. Inhibits the pyruvate dehydrogenase complex (PDH) activity via the enzymatic hydrolysis of the lipoamide cofactor from the E2 component, DLAT, in a phosphorylati…	Q9Y6E7	314	9.04126	0.089172	4.15972	0.149682	35187.1	-0.241401	0.312102	0.242038	0.229299	0	0	0	0	0	0	0	0.1264
9606.ENSP00000203001	TRMT6	497	tRNA (adenine(58)-N(1))-methyltransferase non-catalytic subunit TRM6; Substrate-binding subunit of tRNA (adenine-N(1)-)- methyltransferase, which catalyzes the formation of N(1)-methyladenine at position 58 (m1A58) in initiator methionyl-tRNA. Together with the TRMT61A catalytic subunit, part of a mRNA N(1)- methyltransferase complex that mediates methylation of adenosine residues at the N(1) pos…	Q9UJA5	497	7.17685	0.0684105	4.11944	0.169014	55798.6	-0.710262	0.247485	0.2334	0.273642	0.243461	0.0784708	0.028169	121	39	14	4	0.86
9606.ENSP00000203407	UQCRC1	480	Cytochrome b-c1 complex subunit 1, mitochondrial; Component of the ubiquinol-cytochrome c oxidoreductase, a multisubunit transmembrane complex that is part of the mitochondrial electron transport chain which drives oxidative phosphorylation. The respiratory chain contains 3 multisubunit complexes succinate dehydrogenase (complex II, CII), ubiquinol-cytochrome c oxidoreductase (cytochrome b-c1 com…	P31930	480	5.93754	0.0770833	4.13987	0.122917	52645.2	-0.141042	0.289583	0.214583	0.297917	0	0	0	0	0	0	10	0.2962
9606.ENSP00000203556	GMIP	970	GEM-interacting protein; Stimulates, in vitro and in vivo, the GTPase activity of RhoA.	Q9P107	970	5.50317	0.057732	4.03826	0.135052	106682	-0.600619	0.235052	0.269072	0.283505	0.0938144	0.0268041	0.0103093	91	26	10	28	0.6156
9606.ENSP00000203629	LAG3	525	Secreted lymphocyte activation gene 3 protein; Lymphocyte activation gene 3 protein: Inhibitory receptor on antigen activated T-cells. Delivers inhibitory signals upon binding to ligands, such as FGL1 (By similarity). FGL1 constitutes a major ligand of LAG3 and is responsible for LAG3 T-cell inhibitory function (By similarity). Following TCR engagement, LAG3 associates with CD3-TCR in the immunol…	P18627	525	8.14405	0.0780952	3.94255	0.114286	57447.8	-0.278095	0.287619	0.299048	0.28	0.0571429	0.0285714	0.00571429	30	15	3	54	0.3282
9606.ENSP00000203630	MLF2	248	Myeloid leukemia factor 2.	Q15773	248	6.39736	0.0806452	3.98886	0.157258	28147.1	-0.884677	0.181452	0.290323	0.241935	0.189516	0.0967742	0.016129	47	24	4	6	0.5503
9606.ENSP00000203664	OTUB2	234	Ubiquitin thioesterase OTUB2; Hydrolase that can remove conjugated ubiquitin from proteins in vitro and may therefore play an important regulatory role at the level of protein turnover by preventing degradation. Mediates deubiquitination of 'Lys-11'-,'Lys-48'- and 'Lys-63'-linked polyubiquitin chains, with a preference for 'Lys-63'-linked polyubiquitin chains; Belongs to the peptidase C65 family.	Q96DC9	234	5.80999	0.119658	4.08871	0.162393	27212.6	-0.285043	0.337607	0.17094	0.277778	0.0299145	0	0	7	0	0	0	0.32025
9606.ENSP00000204517	TFAP4	338	Transcription factor AP-4; Transcription factor that activates both viral and cellular genes by binding to the symmetrical DNA sequence 5'-CAGCTG-3'.	Q01664	338	5.6289	0.0266272	3.99438	0.159763	38725.2	-0.897041	0.224852	0.210059	0.281065	0.221893	0.0502959	0	75	17	0	41	0.46135
9606.ENSP00000204549	PDCD7	485	Programmed cell death protein 7; Promotes apoptosis when overexpressed.	Q8N8D1	485	9.96831	0.0597938	3.8048	0.189691	54699.3	-0.784948	0.23299	0.245361	0.327835	0.146392	0.0680412	0.0206186	71	33	10	164	0.707
9606.ENSP00000204566	SPG21	308	Maspardin; May play a role as a negative regulatory factor in CD4- dependent T-cell activation.	Q9NZD8	308	5.84836	0.116883	4.19508	0.123377	34959.7	-0.0938312	0.347403	0.224026	0.253247	0	0	0	0	0	0	0	0.3291
9606.ENSP00000204604	CHRD	955	Chordin; Dorsalizing factor. Key developmental protein that dorsalizes early vertebrate embryonic tissues by binding to ventralizing TGF-beta family bone morphogenetic proteins (BMPs) and sequestering them in latent complexes (By similarity); Belongs to the chordin family.	Q9H2X0	955	8.06572	0.0450262	3.99614	0.134031	102031	-0.240838	0.243979	0.285864	0.26911	0.0502618	0.0136126	0	48	13	0	67	0.33255
9606.ENSP00000204679	GNPTG	305	N-acetylglucosamine-1-phosphotransferase subunit gamma; Non-catalytic subunit of the N-acetylglucosamine-1- phosphotransferase complex, an enzyme that catalyzes the formation of mannose 6-phosphate (M6P) markers on high mannose type oligosaccharides in the Golgi apparatus. Binds and presents the high mannose glycans of the acceptor to the catalytic alpha and beta subunits (GNPTAB). Enhances the r…	Q9UJJ9	305	6.46512	0.0754098	4.10182	0.147541	33973.2	-0.489508	0.265574	0.252459	0.304918	0.042623	0	0	13	0	0	38	0.21615
9606.ENSP00000204726	GOLGA3	1498	Golgin subfamily A member 3; Golgi auto-antigen; probably involved in maintaining Golgi structure.	Q08378	1498	5.33669	0.0193591	3.88505	0.150868	167353	-0.83478	0.211615	0.197597	0.364486	0.104806	0.012016	0	157	18	0	56	0.55545
9606.ENSP00000204961	EFNB1	346	Ephrin-B1 intracellular domain; Cell surface transmembrane ligand for Eph receptors, a family of receptor tyrosine kinases which are crucial for migration, repulsion and adhesion during neuronal, vascular and epithelial development. Binding to Eph receptors residing on adjacent cells leads to contact-dependent bidirectional signaling into neighboring cells. Shows high affinity for the receptor ty…	P98172	346	9.09625	0.0809249	4.1602	0.138728	38006.1	-0.319075	0.286127	0.274566	0.239884	0.0549133	0	0	19	0	0	12	0.42105
9606.ENSP00000205061	GLG1	1203	Golgi apparatus protein 1; Binds fibroblast growth factor and E-selectin (cell-adhesion lectin on endothelial cells mediating the binding of neutrophils).	Q92896	1179	6.51815	0.0534351	4.15728	0.167091	134551	-0.483376	0.259542	0.173876	0.283291	0.0364716	0.0127226	0.00848176	43	15	10	66	0.74025
9606.ENSP00000205143	DLL3	618	Delta-like protein 3; Inhibits primary neurogenesis. May be required to divert neurons along a specific differentiation pathway. Plays a role in the formation of somite boundaries during segmentation of the paraxial mesoderm (By similarity).	Q9NYJ7	618	7.85729	0.0598706	3.89647	0.116505	64617.1	-0.146764	0.221683	0.325243	0.255663	0	0	0	0	0	0	38	0.2719
9606.ENSP00000205194	NAT14	206	N-acetyltransferase 14; Probable acetyltransferase that binds the 5'-GGACTACAG-3' sequence of coproporphyrinogen oxidase promoter. Able to activate transcription of a reporter construct in vitro.	Q8WUY8	206	10.7481	0.0631068	3.69247	0.140777	21650.2	0.273301	0.315534	0.252427	0.373786	0	0	0	0	0	0	27	0.1557
9606.ENSP00000205214	AASDH	1098	Beta-alanine-activating enzyme; Covalently binds beta-alanine in an ATP-dependent manner to form a thioester bond with its phosphopantetheine group and transfers it to an, as yet, unknown acceptor. May be required for a post- translational protein modification or for post-transcriptional modification of an RNA.	Q4L235	1098	6.90323	0.0910747	4.14671	0.127505	122596	-0.0448998	0.345173	0.243169	0.229508	0.0145719	0	0	16	0	0	2	0.32115
9606.ENSP00000205402	DLD	509	Dihydrolipoyl dehydrogenase, mitochondrial; Lipoamide dehydrogenase is a component of the glycine cleavage system as well as an E3 component of three alpha-ketoacid dehydrogenase complexes (pyruvate-, alpha-ketoglutarate-, and branched- chain amino acid-dehydrogenase complex). The 2-oxoglutarate dehydrogenase complex is mainly active in the mitochondrion. A fraction of the 2- oxoglutarate dehydro…	P09622	509	7.95277	0.0589391	4.09047	0.13556	54176.6	-0.035167	0.292731	0.243615	0.247544	0	0	0	0	0	0	0	0.53215
9606.ENSP00000205557	ABCC6	1503	Multidrug resistance-associated protein 6; [Isoform 1]: May participate directly in the active transport of drugs into subcellular organelles or influence drug distribution indirectly. Transports glutathione conjugates as leukotriene-c4 (LTC4) and N-ethylmaleimide S-glutathione (NEM-GS). Belongs to the ABC transporter superfamily. ABCC family. Conjugate transporter (TC 3.A.1.208) subfamily.	O95255	1503	8.82348	0.087159	4.06373	0.111776	164904	0.182369	0.349301	0.222888	0.302063	0.0452428	0.00864937	0.00399202	68	13	6	22	0.30715
9606.ENSP00000205636	CMTM6	183	CKLF-like MARVEL transmembrane domain-containing protein 6; Master regulator of recycling and plasma membrane expression of PD-L1/CD274, an immune inhibitory ligand critical for immune tolerance to self and antitumor immunity. Associates with both constitutive and IFNG-induced PD-L1/CD274 at recycling endosomes, where it protects PD-L1/CD274 from being targeted for lysosomal degradation, likely b…	Q9NX76	183	5.23251	0.125683	3.98522	0.0874317	20418.6	0.45847	0.387978	0.196721	0.31694	0.0601093	0.0218579	0	11	4	0	0	0.0846
9606.ENSP00000205948	APOH	345	Beta-2-glycoprotein 1; Binds to various kinds of negatively charged substances such as heparin, phospholipids, and dextran sulfate. May prevent activation of the intrinsic blood coagulation cascade by binding to phospholipids on the surface of damaged cells.	P02749	345	8.34003	0.113043	4.14629	0.133333	38297.8	-0.273623	0.275362	0.266667	0.185507	0	0	0	0	0	0	0	0.4102
9606.ENSP00000206020	SPAG7	227	Sperm associated antigen 7.	O75391	227	7.69062	0.0572687	4.00885	0.202643	26034.1	-1.02907	0.211454	0.185022	0.299559	0.312775	0.14978	0	71	34	0	28	0.61945
9606.ENSP00000206262	RGS17	210	Regulator of G-protein signaling 17; Regulates G protein-coupled receptor signaling cascades, including signaling via muscarinic acetylcholine receptor CHRM2 and dopamine receptor DRD2. Inhibits signal transduction by increasing the GTPase activity of G protein alpha subunits, thereby driving them into their inactive GDP-bound form. Binds selectively to GNAZ and GNAI2 subunits, accelerates their …	Q9UGC6	210	5.56189	0.0809524	4.15789	0.138095	24359.2	-0.740952	0.238095	0.242857	0.266667	0.109524	0	0	23	0	0	0	0.24765
9606.ENSP00000206423	CCDC80	950	Coiled-coil domain-containing protein 80; Promotes cell adhesion and matrix assembly.	Q76M96	950	9.72243	0.0684211	4.12487	0.194737	108172	-0.820632	0.243158	0.247368	0.24	0.203158	0.117895	0.0568421	193	112	54	108	0.8819
9606.ENSP00000206474	HAUS4	363	HAUS augmin-like complex subunit 4; Contributes to mitotic spindle assembly, maintenance of centrosome integrity and completion of cytokinesis as part of the HAUS augmin-like complex.	Q9H6D7	363	5.51517	0.0633609	3.98971	0.15427	42399.4	-0.460331	0.325069	0.137741	0.355372	0.0165289	0	0	6	0	0	0	0.33345
9606.ENSP00000206513	CEBPE	281	CCAAT/enhancer-binding protein epsilon; Transcriptional activator. C/EBP are DNA- binding proteins that recognize two different motifs: the CCAAT homology common to many promoters and the enhanced core homology common to many enhancers. Required for the promyelocyte-myelocyte transition in myeloid differentiation. Belongs to the bZIP family. C/EBP subfamily.	Q15744	281	9.13216	0.0604982	3.98709	0.160142	30602.4	-0.671174	0.220641	0.298932	0.295374	0.088968	0	0	25	0	0	6	0.48775
9606.ENSP00000206542	OSGEP	335	Probable tRNA N6-adenosine threonylcarbamoyltransferase; Component of the EKC/KEOPS complex that is required for the formation of a threonylcarbamoyl group on adenosine at position 37 (t(6)A37) in tRNAs that read codons beginning with adenine. The complex is probably involved in the transfer of the threonylcarbamoyl moiety of threonylcarbamoyl-AMP (TC-AMP) to the N6 group of A37. OSGEP likely pla…	Q9NPF4	335	5.93936	0.0656716	4.13361	0.119403	36426.5	-0.00358209	0.292537	0.220896	0.265672	0	0	0	0	0	0	0	0.3944
9606.ENSP00000206595	G2E3	706	G2/M phase-specific E3 ubiquitin-protein ligase; E3 ubiquitin-protein ligase which accepts ubiquitin from an E2 ubiquitin-conjugating enzyme in the form of a thioester and then directly transfers the ubiquitin to targeted substrates. Essential in early embryonic development to prevent apoptotic death.	Q7L622	706	7.8963	0.0991501	4.1908	0.144476	80503.4	-0.348159	0.304533	0.246459	0.226629	0.0467422	0.0113314	0	33	8	0	0	0.37095
9606.ENSP00000206765	TGM1	817	Protein-glutamine gamma-glutamyltransferase K; Catalyzes the cross-linking of proteins and the conjugation of polyamines to proteins. Responsible for cross-linking epidermal proteins during formation of the stratum corneum. Involved in cell proliferation ; Belongs to the transglutaminase superfamily. Transglutaminase family.	P22735	817	5.67653	0.0820073	4.15572	0.122399	89785.7	-0.390453	0.286414	0.288862	0.201958	0.0771114	0.0244798	0.00611995	63	20	5	56	0.6918
9606.ENSP00000207457	TEKT2	430	Tektin-2; Structural component of ciliary and flagellar microtubules. Plays a key role in the assembly or attachment of the inner dynein arm to microtubules in sperm flagella and tracheal cilia. Forms filamentous polymers in the walls of ciliary and flagellar microtubules.	Q9UIF3	430	5.39211	0.0395349	3.9801	0.165116	49671.6	-0.686047	0.255814	0.127907	0.344186	0.0627907	0	0	27	0	0	16	0.37745
9606.ENSP00000207549	UNC13D	1090	Protein unc-13 homolog D; Plays a role in cytotoxic granule exocytosis in lymphocytes. Required for both granule maturation and granule docking and priming at the immunologic synapse. Regulates assembly of recycling and late endosomal structures, leading to the formation of an endosomal exocytic compartment that fuses with perforin-containing granules at the immunologic synapse and licences them …	Q70J99	1090	6.19314	0.0669725	4.07293	0.144037	123280	-0.314128	0.302752	0.188073	0.311009	0.0357798	0	0	39	0	0	0	0.4572
9606.ENSP00000207870	XYLB	536	Xylulose kinase; Phosphorylates D-xylulose to produce D-xylulose 5-phosphate, a molecule that may play an important role in the regulation of glucose metabolism and lipogenesis.	O75191	536	5.55052	0.0895522	4.15488	0.104478	58381.5	-0.1	0.294776	0.253731	0.268657	0	0	0	0	0	0	0	0.40215
9606.ENSP00000209668	ADH1A	375	Alcohol dehydrogenase 1A, alpha polypeptide; Belongs to the zinc-containing alcohol dehydrogenase family.	P07327	375	8.25842	0.056	4.08591	0.130667	39858.3	0.177333	0.298667	0.24	0.242667	0	0	0	0	0	0	0	0.3704
9606.ENSP00000209718	KRT23	422	Keratin, type I cytoskeletal 23; Keratin 23.	Q9C075	422	6.0947	0.0545024	4.11493	0.170616	48130.6	-0.806872	0.244076	0.218009	0.28436	0.132701	0.0260664	0	56	11	0	6	0.50745
9606.ENSP00000209728	CDC6	560	Cell division control protein 6 homolog; Involved in the initiation of DNA replication. Also participates in checkpoint controls that ensure DNA replication is completed before mitosis is initiated.	Q99741	560	9.64229	0.0357143	4.07034	0.178571	62719.6	-0.382857	0.278571	0.2125	0.269643	0.025	0.0107143	0	14	6	0	0	0.5213
9606.ENSP00000209873	AAAS	546	Aladin; Plays a role in the normal development of the peripheral and central nervous system. Required for the correct localization of aurora kinase AURKA and the microtubule minus end-binding protein NUMA1 as well as a subset of AURKA targets which ensures proper spindle formation and timely chromosome alignment.	Q9NRG9	546	7.26018	0.0860806	4.0773	0.113553	59573.4	-0.0840659	0.305861	0.302198	0.236264	0	0	0	0	0	0	0	0.22805
9606.ENSP00000209875	CBX5	191	Chromobox protein homolog 5; Component of heterochromatin that recognizes and binds histone H3 tails methylated at 'Lys-9' (H3K9me), leading to epigenetic repression. In contrast, it is excluded from chromatin when 'Tyr-41' of histone H3 is phosphorylated (H3Y41ph). Can interact with lamin-B receptor (LBR). This interaction can contribute to the association of the heterochromatin with the inner n…	P45973	191	5.70859	0.078534	3.98772	0.209424	22224.7	-1.1733	0.219895	0.204188	0.287958	0.403141	0.162304	0.0732984	77	31	14	6	0.585
9606.ENSP00000209884	KLHL20	609	Kelch-like protein 20; Substrate-specific adapter of a BCR (BTB-CUL3-RBX1) E3 ubiquitin-protein ligase complex involved in interferon response and anterograde Golgi to endosome transport. The BCR(KLHL20) E3 ubiquitin ligase complex mediates the ubiquitination of DAPK1, leading to its degradation by the proteasome, thereby acting as a negative regulator of apoptosis. The BCR(KLHL20) E3 ubiquitin l…	Q9Y2M5	609	6.45449	0.0722496	4.16643	0.131363	67953.9	-0.277668	0.295567	0.236453	0.251232	0.0591133	0	0	36	0	0	0	0.458
9606.ENSP00000209929	FMO2	535	Dimethylaniline monooxygenase [N-oxide-forming] 2; Catalyzes the N-oxidation of certain primary alkylamines to their oximes via an N-hydroxylamine intermediate. Inactive toward certain tertiary amines, such as imipramine or chloropromazine. Can catalyze the S-oxidation of methimazole.	Q99518	535	8.55935	0.115888	4.19438	0.136449	60906.6	-0.14486	0.340187	0.229907	0.228037	0.0392523	0	0	21	0	0	0	0.3827
9606.ENSP00000210060	DHPS	369	Deoxyhypusine synthase; Catalyzes the NAD-dependent oxidative cleavage of spermidine and the subsequent transfer of the butylamine moiety of spermidine to the epsilon-amino group of a critical lysine residue of the eIF-5A precursor protein to form the intermediate deoxyhypusine residue. This is the first step of the post-translational modification of that lysine into an unusual amino acid residue…	P49366	369	5.2212	0.0840108	4.16971	0.113821	40970.1	-0.210298	0.306233	0.233062	0.281843	0.0216802	0	0	8	0	0	0	0.49885
9606.ENSP00000210187	RAB26	256	Ras-related protein Rab-26; The small GTPases Rab are key regulators of intracellular membrane trafficking, from the formation of transport vesicles to their fusion with membranes. Rabs cycle between an inactive GDP-bound form and an active GTP-bound form that is able to recruit to membranes different set of downstream effectors directly responsible for vesicle formation, movement, tethering and …	Q9ULW5	256	9.43393	0.078125	4.07501	0.167969	27899.6	-0.35625	0.265625	0.234375	0.265625	0	0	0	0	0	0	2	0.41125
9606.ENSP00000210313	PSMD5	504	26S proteasome non-ATPase regulatory subunit 5; Acts as a chaperone during the assembly of the 26S proteasome, specifically of the base subcomplex of the PA700/19S regulatory complex (RC). In the initial step of the base subcomplex assembly is part of an intermediate PSMD5:PSMC2:PSMC1:PSMD2 module which probably assembles with a PSMD10:PSMC4:PSMC5:PAAF1 module followed by dissociation of PSMD5.	Q16401	504	5.35357	0.0674603	4.07432	0.115079	56195	0.00357143	0.345238	0.210317	0.313492	0	0	0	0	0	0	12	0.29525
9606.ENSP00000210444	NANS	359	Sialic acid synthase; Produces N-acetylneuraminic acid (Neu5Ac) and 2-keto-3-deoxy- D-glycero-D-galacto-nononic acid (KDN). Can also use N- acetylmannosamine 6-phosphate and mannose 6-phosphate as substrates to generate phosphorylated forms of Neu5Ac and KDN, respectively.	Q9NR45	359	6.28903	0.0779944	4.167	0.155989	40307.1	-0.333705	0.292479	0.21727	0.275766	0.0835655	0	0	30	0	0	0	0.64715
9606.ENSP00000210633	SEMA4G	843	Semaphorin-4G; Cell surface receptor for PLXNB2. May play a role in axon guidance (By similarity).	Q9NTN9	838	8.10098	0.0727924	4.08778	0.132458	91495.8	-0.303341	0.274463	0.26969	0.27327	0.0692124	0.00477327	0	58	4	0	24	0.33885
9606.ENSP00000211076	TPSD1	242	Tryptase delta; Tryptase is the major neutral protease present in mast cells and is secreted upon the coupled activation-degranulation response of this cell type; Belongs to the peptidase S1 family. Tryptase subfamily.	Q9BZJ3	242	5.50806	0.0702479	4.10088	0.0991736	26583.3	0.018595	0.330579	0.256198	0.264463	0	0	0	0	0	0	35	0.11065
9606.ENSP00000211122	GSTA3	222	Glutathione S-transferase A3; Conjugation of reduced glutathione to a wide number of exogenous and endogenous hydrophobic electrophiles. Catalyzes isomerization reactions that contribute to the biosynthesis of steroid hormones. Efficiently catalyze obligatory double-bond isomerizations of delta(5)-androstene-3,17-dione and delta(5)-pregnene-3,20-dione, precursors to testosterone and progesterone,…	Q16772	222	9.21455	0.0900901	4.02669	0.166667	25301.3	-0.263063	0.328829	0.202703	0.333333	0	0	0	0	0	0	2	0.3378
9606.ENSP00000211287	MAPK13	365	Mitogen-activated protein kinase 13; Serine/threonine kinase which acts as an essential component of the MAP kinase signal transduction pathway. MAPK13 is one of the four p38 MAPKs which play an important role in the cascades of cellular responses evoked by extracellular stimuli such as proinflammatory cytokines or physical stress leading to direct activation of transcription factors such as ELK1…	O15264	365	8.47722	0.10411	4.16707	0.164384	42089.1	-0.389041	0.317808	0.175342	0.273973	0.0356164	0	0	13	0	0	0	0.43595
9606.ENSP00000211314	TMEM14A	99	Transmembrane protein 14A; Inhibits apoptosis via negative regulation of the mitochondrial outer membrane permeabilization involved in apoptotic signaling pathway; Belongs to the TMEM14 family.	Q9Y6G1	99	10.547	0.121212	3.69537	0.131313	10711.9	0.876768	0.434343	0.222222	0.30303	0	0	0	0	0	0	0	0.2022
9606.ENSP00000211413	PRRT1	306	Proline rich transmembrane protein 1.	Q99946	306	7.2628	0.0588235	3.80209	0.0915033	31429.6	-0.11634	0.222222	0.356209	0.251634	0.0392157	0.00980392	0	12	3	0	108	0.5016
9606.ENSP00000211936	ZNF184	751	Zinc finger protein 184; May be involved in transcriptional regulation.	Q99676	751	8.41243	0.0798935	4.12291	0.206391	86173.3	-1.05526	0.197071	0.238349	0.186418	0.201065	0.011984	0	151	9	0	0	0.25365
9606.ENSP00000211998	VCL	1134	Vinculin; Actin filament (F-actin)-binding protein involved in cell- matrix adhesion and cell-cell adhesion. Regulates cell-surface E- cadherin expression and potentiates mechanosensing by the E-cadherin complex. May also play important roles in cell morphology and locomotion; Belongs to the vinculin/alpha-catenin family.	P18206	1134	5.50477	0.0308642	4.03668	0.138448	123798	-0.405467	0.237213	0.197531	0.332451	0.0194004	0.00793651	0	22	9	0	20	0.72835
9606.ENSP00000212015	SIRT1	747	NAD-dependent protein deacetylase sirtuin-1; NAD-dependent protein deacetylase that links transcriptional regulation directly to intracellular energetics and participates in the coordination of several separated cellular functions such as cell cycle, response to DNA damage, metabolism, apoptosis and autophagy. Can modulate chromatin function through deacetylation of histones and can promote alter…	Q96EB6	747	4.55345	0.0562249	4.08634	0.116466	81680.1	-0.551272	0.239625	0.266399	0.279786	0.0669344	0.0160643	0	50	12	0	76	0.74845
9606.ENSP00000212355	TGFBR3	851	Transforming growth factor beta receptor type 3; Binds to TGF-beta. Could be involved in capturing and retaining TGF-beta for presentation to the signaling receptors.	Q03167	851	5.45156	0.0787309	4.16324	0.109283	93498.3	-0.20329	0.294947	0.289072	0.239718	0.0199765	0	0	17	0	0	0	0.6282
9606.ENSP00000214869	TMED1	227	Transmembrane emp24 domain-containing protein 1; Potential role in vesicular protein trafficking, mainly in the early secretory pathway. May act as a cargo receptor at the lumenal side for incorporation of secretory cargo molecules into transport vesicles and may be involved in vesicle coat formation at the cytoplasmic side.	Q13445	227	4.39021	0.0837004	4.03236	0.0881057	25205.5	-0.00528634	0.325991	0.193833	0.352423	0	0	0	0	0	0	0	0.2473
9606.ENSP00000215057	MZF1	734	Myeloid zinc finger 1; Binds to target promoter DNA and functions as transcription regulator. Regulates transcription from the PADI1 and CDH2 promoter. May be one regulator of transcriptional events during hemopoietic development; Belongs to the krueppel C2H2-type zinc-finger protein family.	P28698	734	8.58598	0.0572207	3.96543	0.183924	82054.4	-0.808447	0.200272	0.264305	0.246594	0.110354	0	0	81	0	0	34	0.3367
9606.ENSP00000215061	OCEL1	264	occludin/ELL domain containing 1; Belongs to the ELL/occludin family.	Q9H607	264	10.0079	0.0568182	3.95938	0.208333	29403.3	-0.966288	0.193182	0.287879	0.238636	0.155303	0	0	41	0	0	2	0.3294
9606.ENSP00000215071	PSMD8	350	26S proteasome non-ATPase regulatory subunit 8; Component of the 26S proteasome, a multiprotein complex involved in the ATP-dependent degradation of ubiquitinated proteins. This complex plays a key role in the maintenance of protein homeostasis by removing misfolded or damaged proteins, which could impair cellular functions, and by removing proteins whose functions are no longer required. Therefo…	P48556	350	9.73055	0.0942857	4.10243	0.16	39611.4	-0.332286	0.3	0.208571	0.302857	0.0628571	0.00571429	0	22	2	0	2	0.41925
9606.ENSP00000215095	STX1B	288	Syntaxin-1B; Potentially involved in docking of synaptic vesicles at presynaptic active zones. May mediate Ca(2+)-regulation of exocytosis acrosomal reaction in sperm (By similarity).	P61266	288	5.25376	0.0381944	4.00167	0.184028	33244.3	-0.694097	0.256944	0.135417	0.288194	0.111111	0.0208333	0	32	6	0	2	0.54945
9606.ENSP00000215368	EFNA2	213	Ephrin-A2; Cell surface GPI-bound ligand for Eph receptors, a family of receptor tyrosine kinases which are crucial for migration, repulsion and adhesion during neuronal, vascular and epithelial development. Binds promiscuously Eph receptors residing on adjacent cells, leading to contact-dependent bidirectional signaling into neighboring cells. The signaling pathway downstream of the receptor is …	O43921	213	6.99463	0.126761	4.06692	0.122066	23877.9	-0.348826	0.300469	0.305164	0.262911	0.056338	0	0	12	0	0	43	0.12575
9606.ENSP00000215375	ATP5F1D	168	ATP synthase subunit delta, mitochondrial; Mitochondrial membrane ATP synthase (F(1)F(0) ATP synthase or Complex V) produces ATP from ADP in the presence of a proton gradient across the membrane which is generated by electron transport complexes of the respiratory chain. F-type ATPases consist of two structural domains, F(1) - containing the extramembraneous catalytic core, and F(0) - containing …	P30049	168	5.3775	0.047619	3.82767	0.0952381	17489.7	0.232738	0.285714	0.202381	0.392857	0	0	0	0	0	0	2	0.2445
9606.ENSP00000215530	FGF22	170	Fibroblast growth factor 22; Plays a role in the fasting response, glucose homeostasis, lipolysis and lipogenesis. Can stimulate cell proliferation (in vitro). May be involved in hair development.	Q9HCT0	170	11.8069	0.105882	3.90656	0.229412	19662.3	-0.544118	0.305882	0.252941	0.211765	0.141176	0.0352941	0	24	6	0	4	0.2479
9606.ENSP00000215531	SMIM24	130	Small integral membrane protein 24.	O75264	130	5.24922	0.0615385	3.84137	0.184615	14963.9	-0.665385	0.276923	0.138462	0.423077	0.415385	0.215385	0.169231	54	28	22	28	0.34935
9606.ENSP00000215565	NDUFB7	137	NADH dehydrogenase [ubiquinone] 1 beta subcomplex subunit 7; Accessory subunit of the mitochondrial membrane respiratory chain NADH dehydrogenase (Complex I), that is believed not to be involved in catalysis. Complex I functions in the transfer of electrons from NADH to the respiratory chain. The immediate electron acceptor for the enzyme is believed to be ubiquinone.	P17568	137	9.09541	0.080292	3.9928	0.240876	16401.8	-0.99562	0.233577	0.131387	0.321168	0.313869	0.0875912	0	43	12	0	24	0.39335
9606.ENSP00000215567	TECR	308	Very-long-chain enoyl-CoA reductase; Involved in both the production of very long-chain fatty acids for sphingolipid synthesis and the degradation of the sphingosine moiety in sphingolipids through the sphingosine 1-phosphate metabolic pathway. Catalyzes the last of the four reactions of the long-chain fatty acids elongation cycle. This endoplasmic reticulum-bound enzymatic process, allows the ad…	Q9NZ01	308	9.50156	0.162338	4.17023	0.155844	36033.9	0.0366883	0.392857	0.178571	0.233766	0	0	0	0	0	0	0	0.17455
9606.ENSP00000215570	TIMM13	95	Mitochondrial import inner membrane translocase subunit Tim13; Mitochondrial intermembrane chaperone that participates in the import and insertion of some multi-pass transmembrane proteins into the mitochondrial inner membrane. Also required for the transfer of beta-barrel precursors from the TOM complex to the sorting and assembly machinery (SAM complex) of the outer membrane. Acts as a chaperon…	Q9Y5L4	95	8.41881	0.0631579	4.07856	0.136842	10499.9	-0.506316	0.210526	0.263158	0.263158	0	0	0	0	0	0	0	0.3465
9606.ENSP00000215574	CDC34	236	Ubiquitin-conjugating enzyme E2 R1; Accepts ubiquitin from the E1 complex and catalyzes its covalent attachment to other proteins. In vitro catalyzes 'Lys-48'- linked polyubiquitination. Cooperates with the E2 UBCH5C and the SCF(FBXW11) E3 ligase complex for the polyubiquitination of NFKBIA leading to its subsequent proteasomal degradation. Performs ubiquitin chain elongation building ubiquitin c…	P49427	236	4.40999	0.110169	4.09429	0.110169	26736.4	-0.612288	0.300847	0.245763	0.245763	0.114407	0.0254237	0	27	6	0	0	0.37355
9606.ENSP00000215582	MISP	679	Mitotic interactor and substrate of PLK1; Plays a role in mitotic spindle orientation and mitotic progression. Regulates the distribution of dynactin at the cell cortex in a PLK1-dependent manner, thus stabilizing cortical and astral microtubule attachments required for proper mitotic spindle positioning. May link microtubules to the actin cytospkeleton and focal adhesions. May be required for di…	Q8IVT2	679	6.35843	0.0574374	4.02586	0.156112	75355.6	-0.880265	0.215022	0.275405	0.247423	0.169367	0.011782	0	115	8	0	20	0.5733
9606.ENSP00000215631	GADD45B	160	Growth arrest and DNA damage-inducible protein GADD45 beta; Involved in the regulation of growth and apoptosis. Mediates activation of stress-responsive MTK1/MEKK4 MAPKKK.	O75293	160	4.32587	0.04375	4.05488	0.0875	17817.9	-0.121875	0.3	0.15625	0.3375	0	0	0	0	0	0	0	0.2208
9606.ENSP00000215637	MADCAM1	382	Mucosal addressin cell adhesion molecule 1; Cell adhesion leukocyte receptor expressed by mucosal venules, helps to direct lymphocyte traffic into mucosal tissues including the Peyer patches and the intestinal lamina propria. It can bind both integrin alpha-4/beta-7 and L-selectin, regulating both the passage and retention of leukocytes. Isoform 2, lacking the mucin-like domain, may be specialize…	Q13477	382	5.00259	0.0340314	3.84379	0.0890052	40154.8	-0.25	0.246073	0.301047	0.282723	0.17801	0	0	68	0	0	77	0.3634
9606.ENSP00000215659	MAPK12	367	Mitogen-activated protein kinase 12; Serine/threonine kinase which acts as an essential component of the MAP kinase signal transduction pathway. MAPK12 is one of the four p38 MAPKs which play an important role in the cascades of cellular responses evoked by extracellular stimuli such as proinflammatory cytokines or physical stress leading to direct activation of transcription factors such as ELK1…	P53778	367	5.9796	0.0953678	4.13598	0.155313	41939.7	-0.368937	0.313351	0.171662	0.291553	0.0463215	0	0	17	0	0	0	0.55965
9606.ENSP00000215727	SERPIND1	499	Heparin cofactor 2; Thrombin inhibitor activated by the glycosaminoglycans, heparin or dermatan sulfate. In the presence of the latter, HC-II becomes the predominant thrombin inhibitor in place of antithrombin III (AT-III). Also inhibits chymotrypsin, but in a glycosaminoglycan- independent manner; Belongs to the serpin family.	P05546	499	6.41106	0.0941884	4.15617	0.138277	57069.9	-0.235671	0.330661	0.214429	0.250501	0.0260521	0	0	13	0	0	0	0.479
9606.ENSP00000215730	SNAP29	258	Synaptosomal-associated protein 29; SNAREs, soluble N-ethylmaleimide-sensitive factor-attachment protein receptors, are essential proteins for fusion of cellular membranes. SNAREs localized on opposing membranes assemble to form a trans-SNARE complex, an extended, parallel four alpha-helical bundle that drives membrane fusion. SNAP29 is a SNARE involved in autophagy through the direct control of …	O95721	258	5.56484	0.0465116	4.03125	0.166667	28970	-0.947674	0.217054	0.232558	0.275194	0.162791	0	0	42	0	0	8	0.5506
9606.ENSP00000215742	THAP7	309	THAP domain-containing protein 7; Chromatin-associated, histone tail-binding protein that represses transcription via recruitment of HDAC3 and nuclear hormone receptor corepressors.	Q9BT49	309	9.53592	0.0647249	4.01243	0.177994	34413.7	-0.755016	0.200647	0.265372	0.278317	0.20712	0.0161812	0	64	5	0	18	0.30545
9606.ENSP00000215743	MMP11	488	Stromelysin-3; May play an important role in the progression of epithelial malignancies.	P24347	488	6.38327	0.122951	4.03689	0.135246	54589.2	-0.331762	0.297131	0.233607	0.266393	0.0163934	0	0	8	0	0	55	0.40195
9606.ENSP00000215754	MIF	115	Macrophage migration inhibitory factor; Pro-inflammatory cytokine. Involved in the innate immune response to bacterial pathogens. The expression of MIF at sites of inflammation suggests a role as mediator in regulating the function of macrophages in host defense. Counteracts the anti-inflammatory activity of glucocorticoids. Has phenylpyruvate tautomerase and dopachrome tautomerase activity (in v…	P14174	115	7.72819	0.0869565	4.12932	0.0869565	12476.2	-0.00173913	0.304348	0.304348	0.252174	0	0	0	0	0	0	0	0.1775
9606.ENSP00000215770	DDTL	134	D-dopachrome decarboxylase-like protein; May have lyase activity; Belongs to the MIF family.	A6NHG4	134	5.88684	0.0597015	3.99608	0.11194	14195.1	0.0791045	0.276119	0.276119	0.320896	0	0	0	0	0	0	0	0.15175
9606.ENSP00000215781	OSM	252	Oncostatin-M; Growth regulator. Inhibits the proliferation of a number of tumor cell lines. Stimulates proliferation of AIDS-KS cells. It regulates cytokine production, including IL-6, G-CSF and GM-CSF from endothelial cells. Uses both type I OSM receptor (heterodimers composed of LIFR and IL6ST) and type II OSM receptor (heterodimers composed of OSMR and IL6ST). Involved in the maturation of fet…	P13725	252	10.7138	0.047619	4.00902	0.194444	28483.7	-0.555952	0.253968	0.238095	0.293651	0.123016	0.0277778	0	31	7	0	0	0.19375
9606.ENSP00000215793	SF3A1	793	Splicing factor 3A subunit 1; Involved in pre-mRNA splicing as a component of the splicing factor SF3A complex that contributes to the assembly of the 17S U2 snRNP, and the subsequent assembly of the pre-spliceosome 'E' complex and the pre-catalytic spliceosome 'A' complex. Involved in pre-mRNA splicing as a component of pre- catalytic spliceosome 'B' complexes.	Q15459	793	5.15077	0.0580076	3.99997	0.132409	88885.1	-0.73947	0.239596	0.266078	0.248424	0.174023	0.0542245	0.0189155	138	43	15	110	0.82865
9606.ENSP00000215794	USP18	372	Ubl carboxyl-terminal hydrolase 18; Involved in the regulation of inflammatory response to interferon type 1. Can efficiently cleave only ISG15 fusions including native ISG15 conjugates linked via isopeptide bonds. Necessary to maintain a critical cellular balance of ISG15-conjugated proteins in both healthy and stressed organisms. Belongs to the peptidase C19 family.	Q9UMW8	372	8.04515	0.0860215	4.1955	0.150538	43010.4	-0.288441	0.311828	0.19086	0.260753	0.061828	0.0483871	0.0295699	23	18	11	0	0.29405
9606.ENSP00000215812	SEC14L3	400	SEC14-like protein 3; Probable hydrophobic ligand-binding protein; may play a role in the transport of hydrophobic ligands like tocopherol, squalene and phospholipids.	Q9UDX4	400	5.78839	0.105	4.16034	0.145	46047.6	-0.3725	0.3325	0.2075	0.2525	0	0	0	0	0	0	0	0.54975
9606.ENSP00000215829	SNRPD3	126	Small nuclear ribonucleoprotein Sm D3; Plays role in pre-mRNA splicing as core component of the SMN- Sm complex that mediates spliceosomal snRNP assembly and as component of the spliceosomal U1, U2, U4 and U5 small nuclear ribonucleoproteins (snRNPs), the building blocks of the spliceosome. Component of both the pre-catalytic spliceosome B complex and activated spliceosome C complexes. Is also a …	P62318	126	10.3275	0.0396825	4.02825	0.190476	13916.1	-0.434127	0.246032	0.246032	0.253968	0	0	0	0	0	0	0	0.47045
9606.ENSP00000215832	MAPK1	360	Mitogen-activated protein kinase 1; Serine/threonine kinase which acts as an essential component of the MAP kinase signal transduction pathway. MAPK1/ERK2 and MAPK3/ERK1 are the 2 MAPKs which play an important role in the MAPK/ERK cascade. They participate also in a signaling cascade initiated by activated KIT and KITLG/SCF. Depending on the cellular context, the MAPK/ERK cascade mediates diverse…	P28482	360	6.50172	0.0972222	4.16829	0.152778	41389.2	-0.286667	0.336111	0.2	0.272222	0	0	0	0	0	0	0	0.44505
9606.ENSP00000215838	TCN2	427	Transcobalamin-2; Primary vitamin B12-binding and transport protein. Delivers cobalamin to cells; Belongs to the eukaryotic cobalamin transport proteins family.	P20062	427	6.52235	0.0749415	4.09152	0.135831	47534.4	-0.0613583	0.325527	0.208431	0.325527	0.0234192	0	0	10	0	0	0	0.2488
9606.ENSP00000215855	CRYBB3	211	Beta-crystallin B3, N-terminally processed; Crystallins are the dominant structural components of the vertebrate eye lens; Belongs to the beta/gamma-crystallin family.	P26998	211	6.24742	0.118483	4.10347	0.165877	24251.6	-0.785308	0.279621	0.265403	0.236967	0.189573	0.028436	0	40	6	0	2	0.1378
9606.ENSP00000215882	SLC25A1	311	Tricarboxylate transport protein, mitochondrial; Citrate transporter that mediates the exchange of mitochondrial citrate for cytosolic malate. Also able to mediate the exchange of citrate for isocitrate, phosphoenolpyruvate, cis- but not trans-aconitate and to a lesser extend maleate and succinate. Important for the bioenergetics of hepatic cells as it provides a carbon source for fatty acid and …	P53007	311	9.91164	0.0836013	4.11628	0.157556	34012.3	-0.0646302	0.315113	0.234727	0.241158	0.0385852	0	0	12	0	0	6	0.482
9606.ENSP00000215885	PLA2G3	509	Group 3 secretory phospholipase A2; PA2 catalyzes the calcium-dependent hydrolysis of the 2-acyl groups in 3-sn-phosphoglycerides. Shows an 11-fold preference for phosphatidylglycerol over phosphatidylcholine (PC). Preferential cleavage: 1-palmitoyl-2-linoleoyl-phosphatidylethanolamine (PE) > 1- palmitoyl-2-linoleoyl-PC > 1-palmitoyl-2-arachidonoyl-PC > 1-palmitoyl- 2-arachidonoyl-PE. Plays a rol…	Q9NZ20	509	9.34722	0.0825147	4.12857	0.159136	57166.3	-0.614145	0.237721	0.261297	0.239686	0.133595	0.0746562	0	68	38	0	38	0.39365
9606.ENSP00000215886	LGALS2	132	Galectin-2; This protein binds beta-galactoside. Its physiological function is not yet known.	P05162	132	5.93424	0.0909091	4.01534	0.143939	14644.3	-0.493182	0.272727	0.310606	0.204545	0.0454545	0	0	6	0	0	0	0.37875
9606.ENSP00000215904	PDXP	296	Pyridoxal phosphate phosphatase; Protein serine phosphatase that dephosphorylates 'Ser-3' in cofilin and probably also dephosphorylates phospho-serine residues in DSTN. Regulates cofilin-dependent actin cytoskeleton reorganization. Required for normal progress through mitosis and normal cytokinesis. Does not dephosphorylate phospho-threonines in LIMK1. Does not dephosphorylate peptides containing…	Q96GD0	296	6.11641	0.0608108	3.86205	0.135135	31697.8	-0.0584459	0.277027	0.222973	0.361486	0	0	0	0	0	0	26	0.2419
9606.ENSP00000215906	ASPHD2	369	Aspartate beta-hydroxylase domain-containing protein 2; May function as 2-oxoglutarate-dependent dioxygenase.	Q6ICH7	369	7.47111	0.108401	4.21959	0.124661	41698.3	-0.214634	0.314363	0.249322	0.222222	0	0	0	0	0	0	0	0.2075
9606.ENSP00000215909	LGALS1	135	Galectin-1; Lectin that binds beta-galactoside and a wide array of complex carbohydrates. Plays a role in regulating apoptosis, cell proliferation and cell differentiation. Inhibits CD45 protein phosphatase activity and therefore the dephosphorylation of Lyn kinase. Strong inducer of T-cell apoptosis.	P09382	135	5.33499	0.0962963	4.06765	0.111111	14715.5	-0.151111	0.288889	0.266667	0.259259	0	0	0	0	0	0	0	0.33725
9606.ENSP00000215912	PIK3IP1	263	Phosphoinositide-3-kinase-interacting protein 1; Negative regulator of hepatic phosphatidylinositol 3-kinase (PI3K) activity.	Q96FE7	263	4.91552	0.0608365	4.13566	0.095057	28247.7	-0.238023	0.254753	0.262357	0.277567	0.0798479	0.0228137	0	21	6	0	2	0.26025
9606.ENSP00000215917	SRRD	339	SRR1-like protein; Plays a role in the regulation of heme biosynthesis and in the regulation of the expression of core clock genes.	Q9UH36	339	5.30657	0.0855457	4.1221	0.135693	38572.5	-0.292625	0.309735	0.20354	0.312684	0.0943953	0.0353982	0	32	12	0	47	0.37645
9606.ENSP00000215941	ANKRD54	300	Ankyrin repeat domain-containing protein 54; Plays an important role in regulating intracellular signaling events associated with erythroid terminal differentiation.	Q6NXT1	300	5.84461	0.0266667	3.96917	0.156667	32505.1	-0.498	0.223333	0.216667	0.333333	0.04	0	0	12	0	0	32	0.28625
9606.ENSP00000215957	MICALL1	863	MICAL-like protein 1; Probable lipid-binding protein with higher affinity for phosphatidic acid, a lipid enriched in recycling endosome membranes. On endosome membranes, may act as a downstream effector of Rab proteins recruiting cytosolic proteins to regulate membrane tubulation. May be involved in a late step of receptor-mediated endocytosis regulating for instance endocytosed-EGF receptor traf…	Q8N3F8	863	6.87498	0.0382387	3.9888	0.150637	93440	-0.78679	0.190035	0.322132	0.276941	0.115875	0.0289687	0	100	25	0	72	0.68825
9606.ENSP00000215980	CENPM	180	Centromere protein M; Component of the CENPA-NAC (nucleosome-associated) complex, a complex that plays a central role in assembly of kinetochore proteins, mitotic progression and chromosome segregation. The CENPA-NAC complex recruits the CENPA-CAD (nucleosome distal) complex and may be involved in incorporation of newly synthesized CENPA into centromeres.	Q9NSP4	180	6.69725	0.0444444	3.96015	0.138889	19736.7	0.172222	0.344444	0.222222	0.327778	0	0	0	0	0	0	0	0.1427
9606.ENSP00000216024	DMC1	340	Meiotic recombination protein DMC1/LIM15 homolog; May participate in meiotic recombination, specifically in homologous strand assimilation, which is required for the resolution of meiotic double-strand breaks.	Q14565	340	5.62345	0.0735294	4.07397	0.147059	37680.6	-0.272647	0.282353	0.182353	0.291176	0	0	0	0	0	0	0	0.62635
9606.ENSP00000216027	HSCB	235	Iron-sulfur cluster co-chaperone protein HscB, mitochondrial; Acts as a co-chaperone in iron-sulfur cluster assembly in both mitochondria and the cytoplasm. Required for incorporation of iron-sulfur clusters into SDHB, the iron- sulfur protein subunit of succinate dehydrogenase that is involved in complex II of the mitochondrial electron transport chain. Recruited to SDHB by interaction with SDHA…	Q8IWL3	235	7.59377	0.106383	4.17541	0.170213	27421.9	-0.677447	0.27234	0.195745	0.276596	0.0382979	0	0	9	0	0	0	0.27085
9606.ENSP00000216034	TOMM22	142	Mitochondrial import receptor subunit TOM22 homolog; Central receptor component of the translocase of the outer membrane of mitochondria (TOM complex) responsible for the recognition and translocation of cytosolically synthesized mitochondrial preproteins. Together with the peripheral receptor TOM20 functions as the transit peptide receptor and facilitates the movement of preproteins into the tra…	Q9NS69	142	4.27198	0.0633803	3.87362	0.0774648	15521.4	-0.23662	0.267606	0.21831	0.401408	0.161972	0.0704225	0	23	10	0	30	0.21395
9606.ENSP00000216036	RSPH14	348	Radial spoke head 14 homolog; Belongs to the flagellar radial spoke RSP14 family.	Q9UHP6	348	6.42806	0.045977	4.04166	0.135057	38591.6	0.0652299	0.321839	0.16954	0.367816	0	0	0	0	0	0	0	0.28475
9606.ENSP00000216037	XBP1	261	X-box-binding protein 1, cytoplasmic form; Functions as a transcription factor during endoplasmic reticulum (ER) stress by regulating the unfolded protein response (UPR). Required for cardiac myogenesis and hepatogenesis during embryonic development, and the development of secretory tissues such as exocrine pancreas and salivary gland (By similarity). Involved in terminal differentiation of B lym…	P17861	261	9.7085	0.0383142	3.89782	0.130268	28694.6	-0.446743	0.245211	0.241379	0.348659	0.0766284	0	0	20	0	0	20	0.19595
9606.ENSP00000216038	RTCB	505	RNA-splicing ligase RtcB homolog; Catalytic subunit of the tRNA-splicing ligase complex that acts by directly joining spliced tRNA halves to mature-sized tRNAs by incorporating the precursor-derived splice junction phosphate into the mature tRNA as a canonical 3',5'-phosphodiester. May act as an RNA ligase with broad substrate specificity, and may function toward other RNAs.	Q9Y3I0	505	6.76653	0.0653465	4.15533	0.146535	55209.7	-0.229307	0.279208	0.225743	0.267327	0.0178218	0	0	9	0	0	0	0.86405
9606.ENSP00000216039	JOSD1	202	Josephin-1; Deubiquitinates monoubiquitinated probes (in vitro). When ubiquitinated, cleaves 'Lys-63'-linked and 'Lys-48'-linked poly- ubiquitin chains (in vitro), hence may act as a deubiquitinating enzyme. May increase macropinocytosis and suppress clathrin- and caveolae-mediated endocytosis. May enhance membrane dynamics and cell motility independently of its catalytic activity.	Q15040	202	8.78093	0.0841584	4.20068	0.163366	23197.6	-0.410891	0.306931	0.222772	0.277228	0	0	0	0	0	0	0	0.2902
9606.ENSP00000216044	GTPBP1	669	GTP-binding protein 1; Promotes degradation of target mRNA species. Plays a role in the regulation of circadian mRNA stability. Binds GTP and has GTPase activity (By similarity).	O00178	669	8.60016	0.0493274	4.11379	0.143498	72453	-0.307474	0.26009	0.267564	0.252616	0.0568012	0.0119581	0	38	8	0	14	0.6237
9606.ENSP00000216068	DNAL4	105	Dynein light chain 4, axonemal; Force generating protein of respiratory cilia. Produces force towards the minus ends of microtubules. Dynein has ATPase activity (By similarity).	O96015	105	5.36494	0.104762	4.10676	0.152381	12008.7	-0.380952	0.27619	0.190476	0.295238	0.0857143	0	0	9	0	0	0	0.4037
9606.ENSP00000216071	C22orf31	290	Uncharacterized protein C22orf31; Chromosome 22 open reading frame 31.	O95567	290	10.0596	0.0551724	4.10155	0.203448	32654.3	-0.732759	0.241379	0.241379	0.244828	0.144828	0	0	42	0	0	0	0.374
9606.ENSP00000216075	MIOX	285	Myo-inositol oxygenase.	Q9UGB7	285	5.49669	0.14386	4.15393	0.136842	33009.2	-0.400351	0.329825	0.207018	0.2	0.0175439	0	0	5	0	0	0	0.3942
9606.ENSP00000216085	RHBDD3	386	Rhomboid domain containing 3.	Q9Y3P4	386	6.09549	0.0544041	3.68598	0.0829016	40483.6	0.268394	0.316062	0.303109	0.38601	0	0	0	0	0	0	50	0.1918
9606.ENSP00000216099	APOBEC3D	386	DNA dC->dU-editing enzyme APOBEC-3D; DNA deaminase (cytidine deaminase) which acts as an inhibitor of retrovirus replication and retrotransposon mobility via deaminase- dependent and -independent mechanisms. Exhibits antiviral activity against vif-deficient HIV-1. After the penetration of retroviral nucleocapsids into target cells of infection and the initiation of reverse transcription, it can i…	Q96AK3	386	8.73335	0.170984	4.24436	0.163212	46597.9	-0.479016	0.341969	0.196891	0.220207	0.0362694	0	0	14	0	0	0	0.3732
9606.ENSP00000216101	RASL10A	203	Ras-like protein family member 10A; Potent inhibitor of cellular proliferation.	Q92737	203	9.78561	0.0837438	3.94722	0.172414	22540.7	-0.262562	0.300493	0.231527	0.275862	0.0591133	0	0	12	0	0	0	0.2628
9606.ENSP00000216106	HMGXB4	601	HMG domain-containing protein 4; Negatively regulates Wnt/beta-catenin signaling during development.	Q9UGU5	601	9.34961	0.0415973	3.90889	0.209651	65710.8	-0.863727	0.209651	0.274542	0.261231	0.244592	0.12812	0.063228	147	77	38	94	0.7066
9606.ENSP00000216115	BIK	160	Bcl-2-interacting killer; Accelerates programmed cell death. Association to the apoptosis repressors Bcl-X(L), BHRF1, Bcl-2 or its adenovirus homolog E1B 19k protein suppresses this death-promoting activity. Does not interact with BAX.	Q13323	160	4.20884	0.05625	3.86097	0.08125	18015.8	0.205625	0.35	0.19375	0.43125	0	0	0	0	0	0	22	0.19205
9606.ENSP00000216117	HMOX1	288	Heme oxygenase 1; Heme oxygenase cleaves the heme ring at the alpha methene bridge to form biliverdin. Biliverdin is subsequently converted to bilirubin by biliverdin reductase. Under physiological conditions, the activity of heme oxygenase is highest in the spleen, where senescent erythrocytes are sequestrated and destroyed. Exhibits cytoprotective effects since excess of free heme sensitizes ce…	P09601	288	7.88547	0.0902778	4.05632	0.145833	32818.2	-0.426736	0.295139	0.194444	0.329861	0.03125	0	0	9	0	0	0	0.4275
9606.ENSP00000216121	NIPSNAP1	284	Nipsnap homolog 1.	Q9BPW8	284	9.35232	0.123239	4.18865	0.169014	33309.6	-0.648239	0.309859	0.235915	0.271127	0.0915493	0.0211268	0	26	6	0	0	0.25555
9606.ENSP00000216122	MCM5	734	DNA replication licensing factor MCM5; Acts as component of the MCM2-7 complex (MCM complex) which is the putative replicative helicase essential for 'once per cell cycle' DNA replication initiation and elongation in eukaryotic cells. The active ATPase sites in the MCM2-7 ring are formed through the interaction surfaces of two neighboring subunits such that a critical structure of a conserved arg…	P33992	734	8.64129	0.0667575	4.12378	0.16485	82284.6	-0.352316	0.277929	0.200272	0.268392	0.0422343	0.00544959	0	31	4	0	0	0.7062
9606.ENSP00000216124	ARSA	509	Arylsulfatase A component B; Hydrolyzes cerebroside sulfate.	P15289	507	5.64891	0.0808679	3.99133	0.0966469	53587.6	0.0116371	0.280079	0.284024	0.299803	0	0	0	0	0	0	8	0.106
9606.ENSP00000216127	RASD2	266	GTP-binding protein Rhes; GTPase signaling protein that binds to and hydrolyzes GTP. Regulates signaling pathways involving G-proteins-coupled receptor and heterotrimeric proteins such as GNB1, GNB2 and GNB3. May be involved in selected striatal competencies, mainly locomotor activity and motor coordination; Belongs to the small GTPase superfamily. RasD family.	Q96D21	266	9.08529	0.0827068	4.15938	0.172932	30365.7	-0.407143	0.285714	0.221805	0.24812	0	0	0	0	0	0	0	0.41685
9606.ENSP00000216129	TTLL12	644	Tubulin--tyrosine ligase-like protein 12; Negatively regulates post-translational modifications of tubulin, including detyrosination of the C-terminus and polyglutamylation of glutamate residues. Also, indirectly promotes histone H4 trimethylation at 'Lys-20' (H4K20me3). Probably by controlling tubulin and/or histone H4 post-translational modifications, plays a role in mitosis and in maintaining …	Q14166	644	5.33396	0.110248	4.18357	0.138199	74402.7	-0.389596	0.313665	0.197205	0.279503	0.0590062	0.0170807	0	38	11	0	2	0.42825
9606.ENSP00000216133	CBX7	251	Chromobox protein homolog 7; Component of a Polycomb group (PcG) multiprotein PRC1-like complex, a complex class required to maintain the transcriptionally repressive state of many genes, including Hox genes, throughout development. PcG PRC1 complex acts via chromatin remodeling and modification of histones; it mediates monoubiquitination of histone H2A 'Lys-119', rendering chromatin heritably ch…	O95931	251	9.45753	0.0796813	3.97809	0.195219	28340.2	-0.748606	0.250996	0.250996	0.294821	0.167331	0.0438247	0	42	11	0	6	0.3739
9606.ENSP00000216139	ACR	421	Acrosin heavy chain; Acrosin is the major protease of mammalian spermatozoa. It is a serine protease of trypsin-like cleavage specificity, it is synthesized in a zymogen form, proacrosin and stored in the acrosome.	P10323	421	9.25967	0.0807601	4.11265	0.12114	45846.3	-0.333254	0.268409	0.334917	0.19715	0.0261283	0	0	11	0	0	62	0.5969
9606.ENSP00000216144	CABP7	215	Calcium-binding protein 7; Negatively regulates Golgi-to-plasma membrane trafficking by interacting with PI4KB and inhibiting its activity.	Q86V35	215	4.56493	0.0790698	4.14398	0.111628	24452.8	-0.11814	0.316279	0.176744	0.288372	0	0	0	0	0	0	0	0.3242
9606.ENSP00000216160	TAB1	504	TGF-beta-activated kinase 1 and MAP3K7-binding protein 1; May be an important signaling intermediate between TGFB receptors and MAP3K7/TAK1. May play an important role in mammalian embryogenesis.	Q15750	504	5.30958	0.0634921	4.0779	0.111111	54643.5	-0.345833	0.269841	0.265873	0.27381	0.0238095	0	0	12	0	0	20	0.37735
9606.ENSP00000216177	PNPLA5	429	Patatin-like phospholipase domain-containing protein 5; Lipid hydrolase.	Q7Z6Z6	429	6.31478	0.0979021	4.12304	0.114219	47911.5	-0.0736597	0.331002	0.254079	0.270396	0	0	0	0	0	0	0	0.13975
9606.ENSP00000216180	PNPLA3	481	1-acylglycerol-3-phosphate O-acyltransferase PNPLA3; Specifically catalyzes coenzyme A (CoA)-dependent acylation of 1-acyl-sn-glycerol 3-phosphate (2-lysophosphatidic acid/LPA) to generate phosphatidic acid (PA), an important metabolic intermediate and precursor for both triglycerides and glycerophospholipids. Does not esterify other lysophospholipids. Acyl donors are long chain (at least C16) fa…	Q9NST1	481	6.27192	0.0831601	4.10717	0.110187	52864.7	0.0995842	0.328482	0.27027	0.266112	0	0	0	0	0	0	0	0.16965
9606.ENSP00000216181	MYH9	1960	Myosin-9; Cellular myosin that appears to play a role in cytokinesis, cell shape, and specialized functions such as secretion and capping. During cell spreading, plays an important role in cytoskeleton reorganization, focal contacts formation (in the margins but not the central part of spreading cells), and lamellipodial retraction; this function is mechanically antagonized by MYH10.	P35579	1960	5.49925	0.047449	3.9608	0.182653	226530	-0.85352	0.245918	0.134694	0.367347	0.154592	0.0346939	0.00408163	303	68	8	126	0.726
9606.ENSP00000216185	TXN2	166	Thioredoxin, mitochondrial; Important for the control of mitochondrial reactive oxygen species homeostasis, apoptosis regulation and cell viability. Possesses a dithiol-reducing activity; Belongs to the thioredoxin family.	Q99757	166	8.46278	0.060241	4.1143	0.138554	18383.1	-0.161446	0.307229	0.204819	0.216867	0	0	0	0	0	0	0	0.40965
9606.ENSP00000216190	EIF3D	548	Eukaryotic translation initiation factor 3 subunit D; mRNA cap-binding component of the eukaryotic translation initiation factor 3 (eIF-3) complex, a complex required for several steps in the initiation of protein synthesis of a specialized repertoire of mRNAs. The eIF-3 complex associates with the 40S ribosome and facilitates the recruitment of eIF-1, eIF-1A, eIF-2:GTP:methionyl-tRNAi and eIF-5 …	O15371	548	5.78782	0.10219	4.19457	0.160584	63972	-0.842336	0.268248	0.206204	0.228102	0.189781	0.0766423	0.0218978	104	42	12	22	0.8662
9606.ENSP00000216200	PVALB	110	Parvalbumin alpha; In muscle, parvalbumin is thought to be involved in relaxation after contraction. It binds two calcium ions; Belongs to the parvalbumin family.	P20472	110	4.98253	0.0818182	3.70308	0.172727	12058.6	-0.368182	0.254545	0.181818	0.290909	0	0	0	0	0	0	0	0.50145
9606.ENSP00000216211	UPK3A	287	Uroplakin-3a; Component of the asymmetric unit membrane (AUM); a highly specialized biomembrane elaborated by terminally differentiated urothelial cells. May play an important role in AUM-cytoskeleton interaction in terminally differentiated urothelial cells. It also contributes to the formation of urothelial glycocalyx which may play an important role in preventing bacterial adherence (By simila…	O75631	287	4.68594	0.0801394	4.04209	0.0662021	30669.4	0.0658537	0.313589	0.285714	0.261324	0	0	0	0	0	0	0	0.1431
9606.ENSP00000216214	FAM118A	357	Protein FAM118A; Family with sequence similarity 118 member A.	Q9NWS6	357	5.70171	0.070028	4.13878	0.154062	40268.6	-0.333053	0.302521	0.182073	0.260504	0.0588235	0	0	21	0	0	0	0.41935
9606.ENSP00000216218	ST13	369	Hsc70-interacting protein; One HIP oligomer binds the ATPase domains of at least two HSC70 molecules dependent on activation of the HSC70 ATPase by HSP40. Stabilizes the ADP state of HSC70 that has a high affinity for substrate protein. Through its own chaperone activity, it may contribute to the interaction of HSC70 with various target proteins (By similarity); Belongs to the FAM10 family.	P50502	369	5.17874	0.0487805	4.03754	0.168022	41331.3	-0.857453	0.197832	0.216802	0.341463	0.211382	0.149051	0.0677507	78	55	25	75	0.534
9606.ENSP00000216223	IL2RB	551	Interleukin-2 receptor subunit beta; Receptor for interleukin-2. This beta subunit is involved in receptor mediated endocytosis and transduces the mitogenic signals of IL2. Probably in association with IL15RA, involved in the stimulation of neutrophil phagocytosis by IL15. Belongs to the type I cytokine receptor family. Type 4 subfamily.	P14784	551	4.92921	0.0943739	4.07671	0.092559	61116.5	-0.272595	0.30127	0.283122	0.261343	0.0235935	0	0	13	0	0	22	0.20445
9606.ENSP00000216225	RBX1	108	E3 ubiquitin-protein ligase RBX1, N-terminally processed; E3 ubiquitin ligase component of multiple cullin-RING-based E3 ubiquitin-protein ligase (CRLs) complexes which mediate the ubiquitination and subsequent proteasomal degradation of target proteins, including proteins involved in cell cycle progression, signal transduction, transcription and transcription-coupled nucleotide excision repair. …	P62877	108	6.48802	0.101852	4.17888	0.148148	12273.8	-0.27963	0.259259	0.175926	0.240741	0.0277778	0	0	3	0	0	0	0.26595
9606.ENSP00000216237	L3MBTL2	705	Lethal(3)malignant brain tumor-like protein 2; Putative Polycomb group (PcG) protein. PcG proteins maintain the transcriptionally repressive state of genes, probably via a modification of chromatin, rendering it heritably changed in its expressibility. Its association with a chromatin-remodeling complex suggests that it may contribute to prevent expression of genes that trigger the cell into mito…	Q969R5	705	6.40248	0.0907801	4.18105	0.157447	79109.3	-0.452624	0.280851	0.242553	0.238298	0.0737589	0.0184397	0	52	13	0	8	0.58865
9606.ENSP00000216241	CHADL	762	Chondroadherin-like protein; Potential negative modulator of chondrocyte differentiation. Inhibits collagen fibrillogenesis in vitro. May influence chondrocyte's differentiation by acting on its cellular collagenous microenvironment. Belongs to the small leucine-rich proteoglycan (SLRP) family. SLRP class IV subfamily.	Q6NUI6	762	9.19708	0.0393701	3.79355	0.144357	82387.2	-0.132415	0.287402	0.254593	0.375328	0.0104987	0	0	8	0	0	95	0.296
9606.ENSP00000216252	PHF5A	110	PHD finger-like domain-containing protein 5A; Involved with the PAF1 complex (PAF1C) in transcriptional elongation by RNA polymerase II, and in regulation of development and maintenance of embryonic stem cell (ESC) pluripotency. Required for maintenance of ESCs self-renewal and cellular reprogramming of stem cells. Maintains pluripotency by recruiting and stabilizing PAF1C on pluripotency genes l…	Q7RTV0	110	8.78499	0.0909091	4.00657	0.2	12405.3	-0.439091	0.263636	0.2	0.136364	0.0545455	0	0	6	0	0	0	0.42585
9606.ENSP00000216254	ACO2	780	Aconitate hydratase, mitochondrial; Catalyzes the isomerization of citrate to isocitrate via cis- aconitate; Belongs to the aconitase/IPM isomerase family.	Q99798	780	7.35749	0.0679487	4.15284	0.148718	85424.4	-0.335256	0.287179	0.247436	0.234615	0.0346154	0.00512821	0	27	4	0	0	0.73125
9606.ENSP00000216259	PMM1	262	Phosphomannomutase 1; Involved in the synthesis of the GDP-mannose and dolichol- phosphate-mannose required for a number of critical mannosyl transfer reactions. In addition, may be responsible for the degradation of glucose-1,6-bisphosphate in ischemic brain. Belongs to the eukaryotic PMM family.	Q92871	262	5.53114	0.0992366	4.11329	0.152672	29746.5	-0.369084	0.305344	0.194656	0.248092	0	0	0	0	0	0	0	0.5403
9606.ENSP00000216264	CERK	537	Ceramide kinase; Catalyzes specifically the phosphorylation of ceramide to form ceramide 1-phosphate. Acts efficiently on natural and analog ceramides (C6, C8, C16 ceramides, and C8-dihydroceramide), to a lesser extent on C2- ceramide and C6-dihydroceramide, but not on other lipids, such as various sphingosines. Shows a greater preference for D-erythro isomer of ceramides. Binds phosphoinositides.	Q8TCT0	537	8.53827	0.0837989	4.18934	0.165736	59976.8	-0.310242	0.286778	0.227188	0.227188	0.0521415	0	0	28	0	0	4	0.43
9606.ENSP00000216268	ZBED4	1171	Zinc finger BED-type containing 4.	O75132	1171	6.37884	0.0674637	4.13258	0.145175	130321	-0.415713	0.263877	0.268147	0.267293	0.0119556	0	0	14	0	0	44	0.27665
9606.ENSP00000216271	HDAC10	669	Polyamine deacetylase HDAC10; Polyamine deacetylase (PDAC), which acts preferentially on N(8)-acetylspermidine, and also on acetylcadaverine and acetylputrescine. Exhibits attenuated catalytic activity toward N(1),N(8)-diacetylspermidine and very low activity, if any, toward N(1)-acetylspermidine. Histone deacetylase activity has been observed in vitro. Has also been shown to be involved in MSH2 …	Q969S8	669	5.43599	0.0568012	3.96764	0.103139	71444	0.0701046	0.295964	0.239163	0.355755	0	0	0	0	0	0	18	0.16815
9606.ENSP00000216274	RIPK3	518	Receptor-interacting serine/threonine-protein kinase 3; Essential for necroptosis, a programmed cell death process in response to death-inducing TNF-alpha family members. Upon induction of necrosis, RIPK3 interacts with, and phosphorylates RIPK1 and MLKL to form a necrosis-inducing complex. RIPK3 binds to and enhances the activity of three metabolic enzymes: GLUL, GLUD1, and PYGL. These metabolic…	Q9Y572	518	6.08111	0.0675676	4.09744	0.111969	56886.6	-0.549035	0.250965	0.324324	0.249035	0.0791506	0	0	41	0	0	0	0.4745
9606.ENSP00000216277	PAPOLA	745	Poly(A) polymerase alpha; Polymerase that creates the 3'-poly(A) tail of mRNA's. Also required for the endoribonucleolytic cleavage reaction at some polyadenylation sites. May acquire specificity through interaction with a cleavage and polyadenylation specificity factor (CPSF) at its C- terminus.	P51003	745	6.96286	0.0630872	4.10214	0.132886	82841.6	-0.336779	0.292617	0.255034	0.245638	0.0510067	0.0174497	0.00805369	38	13	6	20	0.635
9606.ENSP00000216286	NID2	1375	Nidogen-2; Cell adhesion glycoprotein which is widely distributed in basement membranes. Binds to collagens I and IV, to perlecan and to laminin 1. Does not bind fibulins. It probably has a role in cell- extracellular matrix interactions.	Q14112	1375	5.09274	0.0930909	4.15495	0.113455	151252	-0.496436	0.261091	0.280727	0.211636	0.0327273	0	0	45	0	0	14	0.40525
9606.ENSP00000216294	SNAPC1	368	snRNA-activating protein complex subunit 1; Part of the SNAPc complex required for the transcription of both RNA polymerase II and III small-nuclear RNA genes. Binds to the proximal sequence element (PSE), a non-TATA-box basal promoter element common to these 2 types of genes. Recruits TBP and BRF2 to the U6 snRNA TATA box.	Q16533	368	9.52677	0.0815217	4.12622	0.217391	42993.8	-0.826087	0.26087	0.184783	0.26087	0.1875	0.0951087	0	69	35	0	0	0.4951
9606.ENSP00000216297	SUPT16H	1047	FACT complex subunit SPT16; Component of the FACT complex, a general chromatin factor that acts to reorganize nucleosomes. The FACT complex is involved in multiple processes that require DNA as a template such as mRNA elongation, DNA replication and DNA repair. During transcription elongation the FACT complex acts as a histone chaperone that both destabilizes and restores nucleosomal structure. I…	Q9Y5B9	1047	5.50346	0.0859599	4.10826	0.168099	119912	-0.670487	0.278892	0.208214	0.275072	0.201528	0.0792741	0.0248329	211	83	26	45	0.87015
9606.ENSP00000216330	FKBP3	224	Peptidyl-prolyl cis-trans isomerase FKBP3; FK506- and rapamycin-binding proteins (FKBPs) constitute a family of receptors for the two immunosuppressants which inhibit T-cell proliferation by arresting two distinct cytoplasmic signal transmission pathways. PPIases accelerate the folding of proteins.	Q00688	224	9.28791	0.0714286	4.01101	0.200893	25176.5	-0.759821	0.263393	0.205357	0.241071	0.0848214	0.0401786	0	19	9	0	0	0.5394
9606.ENSP00000216336	CTSG	255	Cathepsin G; Serine protease with trypsin- and chymotrypsin-like specificity. Cleaves complement C3. Has antibacterial activity against the Gram-negative bacterium P.aeruginosa, antibacterial activity is inhibited by LPS from P.aeruginosa, Z-Gly-Leu-Phe-CH2Cl and phenylmethylsulfonyl fluoride.	P08311	255	11.1924	0.0627451	4.0745	0.172549	28836.9	-0.433333	0.278431	0.247059	0.227451	0.0784314	0	0	20	0	0	0	0.20635
9606.ENSP00000216338	GZMH	246	Granzyme H; Cytotoxic chymotrypsin-like serine protease with preference for bulky and aromatic residues at the P1 position and acidic residues at the P3' and P4' sites. Probably necessary for target cell lysis in cell-mediated immune responses. Participates in the antiviral response via direct cleavage of several proteins essential for viral replication.	P20718	246	9.82564	0.0772358	4.15198	0.166667	27314.6	-0.268699	0.292683	0.239837	0.223577	0	0	0	0	0	0	0	0.29625
9606.ENSP00000216341	GZMB	247	Granzyme B; This enzyme is necessary for target cell lysis in cell- mediated immune responses. It cleaves after Asp. Seems to be linked to an activation cascade of caspases (aspartate-specific cysteine proteases) responsible for apoptosis execution. Cleaves caspase-3, -7, -9 and 10 to give rise to active enzymes mediating apoptosis; Belongs to the peptidase S1 family. Granzyme subfamily.	P10144	247	9.62392	0.0728745	4.20665	0.178138	27715.9	-0.425911	0.275304	0.242915	0.222672	0.0283401	0	0	7	0	0	0	0.2615
9606.ENSP00000216361	COCH	615	Cochlin; Plays a role in the control of cell shape and motility in the trabecular meshwork.	O43405	550	8.1748	0.0945455	4.12887	0.12	59482.3	-0.0254545	0.309091	0.261818	0.207273	0.0218182	0.0109091	0	12	6	0	0	0.49095
9606.ENSP00000216366	AP4S1	159	AP-4 complex subunit sigma-1; Component of the adaptor protein complex 4 (AP-4). Adaptor protein complexes are vesicle coat components involved both in vesicle formation and cargo selection. They control the vesicular transport of proteins in different trafficking pathways. AP-4 forms a non clathrin-associated coat on vesicles departing the trans-Golgi network (TGN) and may be involved in the tar…	Q9Y587	144	5.08313	0.111111	4.03076	0.131944	17004.6	0.0416667	0.402778	0.152778	0.284722	0	0	0	0	0	0	0	0.26615
9606.ENSP00000216367	POLE2	527	DNA polymerase epsilon subunit 2; Accessory component of the DNA polymerase epsilon complex. Participates in DNA repair and in chromosomal DNA replication (By similarity).	P56282	527	5.95368	0.111954	4.15386	0.121442	59536.5	-0.17685	0.328273	0.240987	0.239089	0	0	0	0	0	0	0	0.49425
9606.ENSP00000216373	SOS2	1332	Son of sevenless homolog 2; Promotes the exchange of Ras-bound GDP by GTP.	Q07890	1332	6.39322	0.0840841	4.13465	0.157658	152977	-0.509084	0.3003	0.249249	0.250751	0.0292793	0	0	39	0	0	30	0.61635
9606.ENSP00000216392	PYGL	847	Glycogen phosphorylase, liver form; Phosphorylase is an important allosteric enzyme in carbohydrate metabolism. Enzymes from different sources differ in their regulatory mechanisms and in their natural substrates. However, all known phosphorylases share catalytic and structural properties.	P06737	847	6.70935	0.102715	4.1684	0.151122	97147.4	-0.323259	0.335301	0.194805	0.265643	0.0224321	0	0	19	0	0	8	0.69495
9606.ENSP00000216410	GNPNAT1	184	Glucosamine-phosphate N-acetyltransferase 1; Belongs to the acetyltransferase family. GNA1 subfamily.	Q96EK6	184	8.16893	0.0923913	4.11511	0.146739	20748.9	-0.159783	0.326087	0.206522	0.244565	0	0	0	0	0	0	4	0.30035
9606.ENSP00000216416	CNIH1	144	Protein cornichon homolog 1; Involved in the selective transport and maturation of TGF- alpha family proteins; Belongs to the cornichon family.	O95406	144	5.39217	0.194444	4.02196	0.0625	16698.8	0.800694	0.458333	0.145833	0.354167	0	0	0	0	0	0	23	0.08195
9606.ENSP00000216420	CGRRF1	332	Cell growth regulator with RING finger domain protein 1; Able to inhibit growth in several cell lines.	Q99675	332	5.05386	0.114458	4.15542	0.108434	38241.3	-0.199699	0.343373	0.192771	0.231928	0.0572289	0	0	19	0	0	0	0.29765
9606.ENSP00000216442	ATP6V1D	247	V-type proton ATPase subunit D; Subunit of the peripheral V1 complex of vacuolar ATPase. Vacuolar ATPase is responsible for acidifying a variety of intracellular compartments in eukaryotic cells, thus providing most of the energy required for transport processes in the vacuolar system (By similarity). May play a role in cilium biogenesis through regulation of the transport and the localization of…	Q9Y5K8	247	9.35986	0.0566802	3.91144	0.198381	28262.5	-0.443725	0.295547	0.129555	0.352227	0.11336	0	0	28	0	0	4	0.4975
9606.ENSP00000216446	PLEK2	353	Pleckstrin-2; May help orchestrate cytoskeletal arrangement. Contribute to lamellipodia formation.	Q9NYT0	353	9.44863	0.0906516	4.14794	0.175637	39970.3	-0.436261	0.305949	0.232295	0.246459	0.0368272	0	0	13	0	0	0	0.2094
9606.ENSP00000216452	PIGH	188	Phosphatidylinositol N-acetylglucosaminyltransferase subunit H; Part of the complex catalyzing the transfer of N- acetylglucosamine from UDP-N-acetylglucosamine to phosphatidylinositol, the first step of GPI biosynthesis; Belongs to the PIGH family.	Q14442	188	6.29039	0.0904255	4.0871	0.106383	21080.5	0.296277	0.367021	0.196809	0.271277	0	0	0	0	0	0	0	0.1302
9606.ENSP00000216455	PSMA3	255	Proteasome subunit alpha type-3; Component of the 20S core proteasome complex involved in the proteolytic degradation of most intracellular proteins. This complex plays numerous essential roles within the cell by associating with different regulatory particles. Associated with two 19S regulatory particles, forms the 26S proteasome and thus participates in the ATP- dependent degradation of ubiquit…	P25788	255	5.18976	0.0941176	4.093	0.141176	28432.9	-0.278824	0.301961	0.211765	0.290196	0.0784314	0.0313725	0	20	8	0	2	0.4941
9606.ENSP00000216468	TMED8	325	Protein TMED8; Transmembrane p24 trafficking protein family member 8.	Q6PL24	325	4.61364	0.0676923	4.08885	0.123077	35740.1	-0.626769	0.249231	0.255385	0.255385	0.0676923	0.0338462	0.0153846	22	11	5	36	0.54535
9606.ENSP00000216471	SAMD15	674	Sterile alpha motif domain containing 15.	Q9P1V8	674	4.42579	0.0489614	3.86302	0.136499	77149.8	-1.21009	0.198813	0.24184	0.338279	0.353116	0.0875371	0.0178042	238	59	12	12	0.64855
9606.ENSP00000216479	AHSA1	338	Activator of 90 kDa heat shock protein ATPase homolog 1; Acts as a co-chaperone of HSP90AA1. Activates the ATPase activity of HSP90AA1 leading to increase in its chaperone activity. Competes with the inhibitory co- chaperone FNIP1 for binding to HSP90AA1, thereby providing a reciprocal regulatory mechanism for chaperoning of client proteins. Competes with the inhibitory co-chaperone TSC1 for bind…	O95433	338	5.40609	0.0946746	4.1351	0.142012	38273.9	-0.549704	0.281065	0.215976	0.263314	0.0887574	0.0147929	0	30	5	0	0	0.7832
9606.ENSP00000216484	SPTLC2	562	Serine palmitoyltransferase 2; Serine palmitoyltransferase (SPT). The heterodimer formed with LCB1/SPTLC1 constitutes the catalytic core. The composition of the serine palmitoyltransferase (SPT) complex determines the substrate preference. The SPTLC1-SPTLC2-SPTSSA complex shows a strong preference for C16-CoA substrate, while the SPTLC1-SPTLC2-SPTSSB complex displays a preference for C18-CoA subs…	O15270	562	7.88566	0.0960854	4.1582	0.142349	62923.6	-0.196797	0.314947	0.220641	0.279359	0.024911	0	0	14	0	0	0	0.6444
9606.ENSP00000216487	RIN3	985	Ras and Rab interactor 3; Ras effector protein that functions as a guanine nucleotide exchange (GEF) for RAB5B and RAB31, by exchanging bound GDP for free GTP. Required for normal RAB31 function; Belongs to the RIN (Ras interaction/interference) family.	Q8TB24	985	6.1749	0.0548223	4.06979	0.124873	107852	-0.356447	0.252792	0.275127	0.294416	0.0477157	0.0121827	0	47	12	0	58	0.6387
9606.ENSP00000216489	ALKBH1	389	Nucleic acid dioxygenase ALKBH1; Dioxygenase that acts as on nucleic acids, such as DNA and tRNA. Requires molecular oxygen, alpha-ketoglutarate and iron. A number of activities have been described for this dioxygenase, but recent results suggest that it mainly acts as on tRNAs and mediates their demethylation or oxidation depending on the context and subcellular compartment. Mainly acts as a tRN…	Q13686	389	6.6079	0.102828	4.18723	0.143959	43831.3	-0.442159	0.285347	0.244216	0.267352	0.0874036	0	0	34	0	0	0	0.4056
9606.ENSP00000216492	CHGA	457	p-Glu serpinin precursor; [Pancreastatin]: Strongly inhibits glucose induced insulin release from the pancreas. [Serpinin]: Regulates granule biogenesis in endocrine cells by up-regulating the transcription of protease nexin 1 (SERPINE2) via a cAMP-PKA-SP1 pathway. This leads to inhibition of granule protein degradation in the Golgi complex which in turn promotes granule formation.	P10645	457	4.58392	0.0284464	3.81965	0.14442	50687.9	-1.13195	0.172867	0.249453	0.393873	0.33698	0.185996	0.0350109	154	85	16	36	0.5121
9606.ENSP00000216500	DHRS7	339	Dehydrogenase/reductase SDR family member 7; Dehydrogenase/reductase 7.	Q9Y394	339	8.59449	0.079646	4.11109	0.129794	38298.3	0.0575221	0.368732	0.215339	0.286136	0	0	0	0	0	0	8	0.15315
9606.ENSP00000216513	SIX4	781	Homeobox protein SIX4; Transcriptional regulator which can act as both a transcriptional repressor and activator by binding a DNA sequence on these target genes and is involved in processes like cell differentiation, cell migration and cell survival. Transactivates gene expression by binding a 5'-[CAT]A[CT][CT][CTG]GA[GAT]-3' motif present in the Trex site and a 5'-TCA[AG][AG]TTNC-3' motif presen…	Q9UIU6	781	5.45162	0.049936	4.01634	0.0934699	82932.5	-0.299616	0.253521	0.323944	0.262484	0.0627401	0.0358515	0.0115237	49	28	9	18	0.6081
9606.ENSP00000216540	SLC10A1	349	Sodium/bile acid cotransporter; The hepatic sodium/bile acid uptake system exhibits broad substrate specificity and transports various non-bile acid organic compounds as well. It is strictly dependent on the extracellular presence of sodium; Belongs to the bile acid:sodium symporter (BASS) (TC 2.A.28) family.	Q14973	349	9.06795	0.103152	4.04025	0.0888252	38118.7	0.721777	0.39255	0.232092	0.286533	0	0	0	0	0	0	0	0.097
9606.ENSP00000216554	EIF5	431	Eukaryotic translation initiation factor 5; Catalyzes the hydrolysis of GTP bound to the 40S ribosomal initiation complex (40S.mRNA.Met-tRNA[F].eIF-2.GTP) with the subsequent joining of a 60S ribosomal subunit resulting in the release of eIF-2 and the guanine nucleotide. The subsequent joining of a 60S ribosomal subunit results in the formation of a functional 80S initiation complex (80S.mRNA.Met…	P55010	431	5.41172	0.0603248	4.09248	0.183295	49222.2	-0.802088	0.257541	0.211137	0.257541	0.180974	0.102088	0.0301624	78	44	13	17	0.76365
9606.ENSP00000216602	ZFYVE21	252	Zinc finger FYVE domain-containing protein 21; Plays a role in cell adhesion, and thereby in cell motility which requires repeated formation and disassembly of focal adhesions. Regulates microtubule-induced PTK2/FAK1 dephosphorylation, an event important for focal adhesion disassembly, as well as integrin beta- 1/ITGB1 cell surface expression.	Q9BQ24	234	8.78493	0.0811966	4.14775	0.17094	26505.4	-0.319658	0.273504	0.188034	0.252137	0	0	0	0	0	0	0	0.423
9606.ENSP00000216629	BDKRB1	353	B1 bradykinin receptor; This is a receptor for bradykinin. Could be a factor in chronic pain and inflammation.	P46663	353	9.49666	0.13881	4.0263	0.107649	40494.3	0.516147	0.441926	0.195467	0.27762	0.0311615	0	0	11	0	0	0	0.0201
9606.ENSP00000216639	VRK1	396	Serine/threonine-protein kinase VRK1; Serine/threonine kinase involved in Golgi disassembly during the cell cycle: following phosphorylation by PLK3 during mitosis, required to induce Golgi fragmentation. Acts by mediating phosphorylation of downstream target protein. Phosphorylates 'Thr-18' of p53/TP53 and may thereby prevent the interaction between p53/TP53 and MDM2. Phosphorylates casein and h…	Q99986	396	9.01708	0.0883838	4.14331	0.191919	45475.5	-0.718434	0.287879	0.207071	0.244949	0.15404	0.0227273	0	61	9	0	0	0.58335
9606.ENSP00000216714	APEX1	318	DNA-(apurinic or apyrimidinic site) lyase, mitochondrial; Multifunctional protein that plays a central role in the cellular response to oxidative stress. The two major activities of APEX1 are DNA repair and redox regulation of transcriptional factors. Functions as a apurinic/apyrimidinic (AP) endodeoxyribonuclease in the DNA base excision repair (BER) pathway of DNA lesions induced by oxidative a…	P27695	318	8.32566	0.0880503	4.09883	0.163522	35554.1	-0.583019	0.27673	0.242138	0.286164	0.110063	0	0	35	0	0	0	0.46245
9606.ENSP00000216727	PABPN1	306	Polyadenylate-binding protein 2; Involved in the 3'-end formation of mRNA precursors (pre- mRNA) by the addition of a poly(A) tail of 200-250 nt to the upstream cleavage product (By similarity). Stimulates poly(A) polymerase (PAPOLA) conferring processivity on the poly(A) tail elongation reaction and controls also the poly(A) tail length (By similarity). Increases the affinity of poly(A) polymera…	Q86U42	306	5.03562	0.0620915	3.87872	0.137255	32748.7	-0.823856	0.183007	0.330065	0.316993	0.163399	0.0261438	0	50	8	0	102	0.7166
9606.ENSP00000216733	EFS	561	Embryonal Fyn-associated substrate; Docking protein which plays a central coordinating role for tyrosine-kinase-based signaling related to cell adhesion. May serve as an activator of SRC and a downstream effector. Interacts with the SH3 domain of FYN and with CRK, SRC, and YES (By similarity).	O43281	561	4.97753	0.0463458	3.85094	0.0944742	58814.7	-0.400178	0.224599	0.335116	0.304813	0.0427807	0.00891266	0	24	5	0	75	0.4289
9606.ENSP00000216756	CINP	212	Cyclin-dependent kinase 2-interacting protein; Interacts with the components of the replication complex and 2 kinases, CDK2 and CDC7, thereby providing a functional and physical link between CDK2 and CDC7 during firing of the origins of replication. Regulates ATR-mediated checkpoint signaling. Belongs to the CINP family.	Q9BW66	212	5.87155	0.0660377	4.00053	0.169811	24323.5	-0.541509	0.292453	0.193396	0.349057	0.0330189	0	0	7	0	0	6	0.25395
9606.ENSP00000216780	PCK2	640	Phosphoenolpyruvate carboxykinase [GTP], mitochondrial; Catalyzes the conversion of oxaloacetate (OAA) to phosphoenolpyruvate (PEP), the rate-limiting step in the metabolic pathway that produces glucose from lactate and other precursors derived from the citric acid cycle; Belongs to the phosphoenolpyruvate carboxykinase [GTP] family.	Q16822	640	7.56882	0.0859375	4.16765	0.13125	70698.2	-0.275469	0.28125	0.265625	0.25625	0.0046875	0	0	3	0	0	0	0.53635
9606.ENSP00000216797	NFKBIA	317	NF-kappa-B inhibitor alpha; Inhibits the activity of dimeric NF-kappa-B/REL complexes by trapping REL dimers in the cytoplasm through masking of their nuclear localization signals. On cellular stimulation by immune and proinflammatory responses, becomes phosphorylated promoting ubiquitination and degradation, enabling the dimeric RELA to translocate to the nucleus and activate transcription.	P25963	317	4.57414	0.0599369	4.0822	0.107256	35608.5	-0.45205	0.283912	0.205047	0.324921	0.157729	0	0	50	0	0	8	0.35385
9606.ENSP00000216802	PSME2	239	Proteasome activator complex subunit 2; Implicated in immunoproteasome assembly and required for efficient antigen processing. The PA28 activator complex enhances the generation of class I binding peptides by altering the cleavage pattern of the proteasome.	Q9UL46	239	5.54063	0.0794979	4.08773	0.158996	27401.3	-0.354812	0.32636	0.167364	0.313808	0.0669456	0.041841	0	16	10	0	0	0.51265
9606.ENSP00000216807	BRMS1L	323	Breast cancer metastasis-suppressor 1-like protein; Involved in the histone deacetylase (HDAC1)-dependent transcriptional repression activity. When overexpressed in lung cancer cell line that lacks p53/TP53 expression, inhibits cell growth.	Q5PSV4	323	5.0388	0.0619195	4.06816	0.182663	37628.6	-0.99226	0.247678	0.185759	0.26935	0.235294	0.0681115	0	76	22	0	33	0.53115
9606.ENSP00000216832	PNN	717	Pinin; Transcriptional activator binding to the E-box 1 core sequence of the E-cadherin promoter gene; the core-binding sequence is 5'CAGGTG-3'. Capable of reversing CTBP1-mediated transcription repression. Auxiliary component of the splicing-dependent multiprotein exon junction complex (EJC) deposited at splice junction on mRNAs. The EJC is a dynamic structure consisting of core proteins and sev…	Q9H307	717	6.71072	0.0167364	3.81385	0.206416	81626.8	-1.41367	0.156206	0.267782	0.270572	0.429568	0.271967	0.0822873	308	195	59	237	0.85755
9606.ENSP00000216862	CYP24A1	514	1,25-dihydroxyvitamin D(3) 24-hydroxylase, mitochondrial; A cytochrome P450 monooxygenase with a key role in vitamin D catabolism and calcium homeostasis. Via C24- and C23-oxidation pathways, catalyzes the inactivation of both the vitamin D precursor calcidiol (25-hydroxyvitamin D(3)) and the active hormone calcitriol (1-alpha,25-dihydroxyvitamin D(3)). With initial hydroxylation at C-24 (via C24…	Q07973	514	8.94101	0.0856031	4.15976	0.151751	58874.5	-0.367315	0.309339	0.210117	0.297665	0.0428016	0	0	22	0	0	2	0.39315
9606.ENSP00000216911	AURKA	403	Aurora kinase A; Mitotic serine/threonine kinase that contributes to the regulation of cell cycle progression. Associates with the centrosome and the spindle microtubules during mitosis and plays a critical role in various mitotic events including the establishment of mitotic spindle, centrosome duplication, centrosome separation as well as maturation, chromosomal alignment, spindle assembly chec…	O14965	403	9.4545	0.0719603	4.11713	0.173697	45822.8	-0.65732	0.275434	0.25062	0.253102	0.121588	0.0322581	0	49	13	0	0	0.4459
9606.ENSP00000216923	ZFP64	681	Zinc finger protein 64; May be involved in transcriptional regulation; Belongs to the krueppel C2H2-type zinc-finger protein family.	Q9NTW7	645	8.79653	0.0589147	4.13175	0.203101	72216.3	-0.662326	0.203101	0.217054	0.2	0.0465116	0.0124031	0	30	8	0	2	0.3506
9606.ENSP00000216962	PYGB	843	Glycogen phosphorylase, brain form; Glycogen phosphorylase that regulates glycogen mobilization. Phosphorylase is an important allosteric enzyme in carbohydrate metabolism. Enzymes from different sources differ in their regulatory mechanisms and in their natural substrates. However, all known phosphorylases share catalytic and structural properties.	P11216	843	6.40134	0.0996441	4.18531	0.156584	96694.8	-0.33191	0.329775	0.189798	0.263345	0.0403321	0.00237248	0	34	2	0	8	0.72335
9606.ENSP00000216968	PROCR	238	Endothelial protein C receptor; Binds activated protein C. Enhances protein C activation by the thrombin-thrombomodulin complex; plays a role in the protein C pathway controlling blood coagulation.	Q9UNN8	238	6.69776	0.105042	4.05586	0.105042	26671.1	0.0163866	0.352941	0.222689	0.247899	0	0	0	0	0	0	6	0.0614
9606.ENSP00000217026	MYBL2	700	Myb-related protein B; Transcription factor involved in the regulation of cell survival, proliferation, and differentiation. Transactivates the expression of the CLU gene.	P10244	700	6.42652	0.0528571	4.07036	0.158571	78763.2	-0.731143	0.25	0.251429	0.254286	0.105714	0.0157143	0	74	11	0	10	0.54905
9606.ENSP00000217043	R3HDML	253	Peptidase inhibitor R3HDML; Putative serine protease inhibitor; Belongs to the CRISP family.	Q9H3Y0	253	9.24865	0.114625	4.20272	0.13834	28604.6	-0.308696	0.272727	0.284585	0.241107	0	0	0	0	0	0	0	0.18385
9606.ENSP00000217086	SALL4	1053	Sal-like protein 4; Transcription factor with a key role in the maintenance and self-renewal of embryonic and hematopoietic stem cells.	Q9UJQ4	1053	7.19646	0.0417854	4.08925	0.127255	112230	-0.479107	0.218424	0.318139	0.230769	0.0531814	0.0180437	0	56	19	0	30	0.6997
9606.ENSP00000217109	CSTF1	431	Cleavage stimulation factor subunit 1; One of the multiple factors required for polyadenylation and 3'-end cleavage of mammalian pre-mRNAs. May be responsible for the interaction of CSTF with other factors to form a stable complex on the pre-mRNA.	Q05048	431	6.12346	0.0858469	4.20106	0.132251	48357.1	-0.329698	0.285383	0.222738	0.220418	0	0	0	0	0	0	0	0.3703
9606.ENSP00000217121	TPD52L2	229	Tumor protein D54; TPD52 like 2.	O43399	206	5.2578	0.0339806	3.95099	0.140777	22237.5	-0.639806	0.228155	0.26699	0.286408	0.00970874	0	0	2	0	0	0	0.3653
9606.ENSP00000217131	CTSZ	303	Cathepsin Z; Exhibits carboxy-monopeptidase as well as carboxy-dipeptidase activity. Capable of producing kinin potentiating peptides (By similarity); Belongs to the peptidase C1 family.	Q9UBR2	303	6.6981	0.112211	4.18314	0.125413	33867.6	-0.50495	0.277228	0.273927	0.211221	0.0462046	0	0	14	0	0	2	0.2334
9606.ENSP00000217133	TUBB1	451	Tubulin beta-1 chain; Tubulin is the major constituent of microtubules. It binds two moles of GTP, one at an exchangeable site on the beta chain and one at a non-exchangeable site on the alpha chain (By similarity). Belongs to the tubulin family.	Q9H4B7	451	5.0538	0.0864745	4.19676	0.113082	50326.4	-0.242794	0.290466	0.235033	0.274945	0.0177384	0	0	8	0	0	0	0.44615
9606.ENSP00000217159	SLCO4A1	722	Solute carrier organic anion transporter family member 4A1; Mediates the Na(+)-independent transport of organic anions such as the thyroid hormones T3 (triiodo-L-thyronine), T4 (thyroxine) and rT3, and of estrone-3-sulfate and taurocholate; Belongs to the organo anion transporter (TC 2.A.60) family.	Q96BD0	722	8.14934	0.105263	4.07582	0.0831025	77192.5	0.323823	0.333795	0.279778	0.263158	0	0	0	0	0	0	10	0.10635
9606.ENSP00000217169	BIRC7	298	Baculoviral IAP repeat-containing protein 7 30kDa subunit; Apoptotic regulator capable of exerting proapoptotic and anti-apoptotic activities and plays crucial roles in apoptosis, cell proliferation, and cell cycle control. Its anti-apoptotic activity is mediated through the inhibition of CASP3, CASP7 and CASP9, as well as by its E3 ubiquitin-protein ligase activity. As it is a weak caspase inhib…	Q96CA5	298	5.43286	0.0805369	3.98902	0.130872	32797.6	-0.458725	0.244966	0.261745	0.275168	0.0302013	0	0	9	0	0	4	0.2322
9606.ENSP00000217173	UBOX5	541	RING finger protein 37; May have a ubiquitin-protein ligase activity acting as an E3 ubiquitin-protein ligase or as a ubiquitin-ubiquitin ligase promoting elongation of ubiquitin chains on substrates.	O94941	541	7.52852	0.0554529	4.12321	0.123845	58965	-0.198152	0.268022	0.279113	0.240296	0.012939	0	0	7	0	0	0	0.3733
9606.ENSP00000217182	EEF1A2	463	Elongation factor 1-alpha 2; This protein promotes the GTP-dependent binding of aminoacyl- tRNA to the A-site of ribosomes during protein biosynthesis; Belongs to the TRAFAC class translation factor GTPase superfamily. Classic translation factor GTPase family. EF-Tu/EF-1A subfamily.	Q05639	463	9.10979	0.0647948	4.11217	0.161987	50469.6	-0.305616	0.282937	0.24622	0.218143	0.0323974	0	0	15	0	0	12	0.67955
9606.ENSP00000217188	SRMS	488	Tyrosine-protein kinase Srms; Non-receptor tyrosine-protein kinase which phosphorylates DOK1 on tyrosine residues. Also phosphorylates KHDRBS1/SAM68 and VIM on tyrosine residues. Phosphorylation of KHDRBS1 is EGF-dependent.	Q9H3Y6	488	8.50539	0.0963115	4.11104	0.137295	54506.2	-0.223156	0.309426	0.25	0.295082	0.0102459	0	0	5	0	0	0	0.2539
9606.ENSP00000217195	C20orf27	199	UPF0687 protein C20orf27; Chromosome 20 open reading frame 27.	Q9GZN8	174	6.34053	0.0632184	4.04022	0.189655	19290.8	-0.241379	0.298851	0.212644	0.258621	0	0	0	0	0	0	0	0.3301
9606.ENSP00000217244	CSNK2A1	391	Casein kinase II subunit alpha; Catalytic subunit of a constitutively active serine/threonine-protein kinase complex that phosphorylates a large number of substrates containing acidic residues C-terminal to the phosphorylated serine or threonine. Regulates numerous cellular processes, such as cell cycle progression, apoptosis and transcription, as well as viral infection. May act as a regulatory …	P68400	391	7.29207	0.104859	4.18653	0.16624	45143	-0.476215	0.319693	0.225064	0.235294	0.0639386	0	0	25	0	0	10	0.52305
9606.ENSP00000217246	MACROD2	425	ADP-ribose glycohydrolase MACROD2; Removes ADP-ribose from asparatate and glutamate residues in proteins bearing a single ADP-ribose moiety. Inactive towards proteins bearing poly-ADP-ribose. Deacetylates O-acetyl-ADP ribose, a signaling molecule generated by the deacetylation of acetylated lysine residues in histones and other proteins.	A1Z1Q3	425	4.59205	0.0494118	4.07235	0.141176	47420.7	-0.904	0.221176	0.24	0.277647	0.308235	0.134118	0	131	57	0	8	0.6584
9606.ENSP00000217260	RSPO4	234	R-spondin-4; Activator of the canonical Wnt signaling pathway by acting as a ligand for LGR4-6 receptors. Upon binding to LGR4-6 (LGR4, LGR5 or LGR6), LGR4-6 associate with phosphorylated LRP6 and frizzled receptors that are activated by extracellular Wnt receptors, triggering the canonical Wnt signaling pathway to increase expression of target genes. Also regulates the canonical Wnt/beta-catenin…	Q2I0M5	234	9.38184	0.0555556	4.03582	0.200855	26171.1	-0.700855	0.200855	0.252137	0.200855	0.132479	0.0982906	0.0683761	31	23	16	20	0.30565
9606.ENSP00000217270	PROKR2	384	Prokineticin receptor 2; Receptor for prokineticin 2. Exclusively coupled to the G(q) subclass of heteromeric G proteins. Activation leads to mobilization of calcium, stimulation of phosphoinositide turnover and activation of p44/p42 mitogen-activated protein kinase.	Q8NFJ6	384	9.03752	0.138021	4.17575	0.114583	43995.4	0.347917	0.398438	0.177083	0.244792	0.00520833	0	0	2	0	0	0	0.1587
9606.ENSP00000217289	FERMT1	677	Fermitin family homolog 1; Involved in cell adhesion. Contributes to integrin activation. When coexpressed with talin, potentiates activation of ITGA2B. Required for normal keratinocyte proliferation. Required for normal polarization of basal keratinocytes in skin, and for normal cell shape. Required for normal adhesion of keratinocytes to fibronectin and laminin, and for normal keratinocyte migr…	Q9BQL6	677	5.91361	0.0974889	4.16484	0.135894	77435.9	-0.326588	0.320532	0.206795	0.279173	0.0295421	0.014771	0.00738552	20	10	5	6	0.5171
9606.ENSP00000217320	TLDC2	215	TLD domain-containing protein 2; TBC/LysM-associated domain containing 2; Belongs to the OXR1 family.	A0PJX2	215	4.67361	0.116279	4.00815	0.0930233	23911.5	-0.313488	0.293023	0.293023	0.269767	0.0651163	0.027907	0	14	6	0	24	0.2994
9606.ENSP00000217372	CDK5RAP1	587	CDK5 regulatory subunit-associated protein 1; Specifically inhibits CDK5 activation by CDK5R1; Belongs to the methylthiotransferase family. MiaB subfamily.	Q96SZ6	601	8.52428	0.0615641	4.12637	0.14975	67687.8	-0.352579	0.287854	0.227953	0.274542	0.0249584	0	0	15	0	0	0	0.4731
9606.ENSP00000217381	SNTA1	505	Alpha-1-syntrophin; Adapter protein that binds to and probably organizes the subcellular localization of a variety of membrane proteins. May link various receptors to the actin cytoskeleton and the extracellular matrix via the dystrophin glycoprotein complex. Plays an important role in synapse formation and in the organization of UTRN and acetylcholine receptors at the neuromuscular synapse. Bind…	Q13424	505	6.35337	0.0514851	4.00661	0.124752	53894.6	-0.240396	0.259406	0.259406	0.310891	0.0138614	0	0	7	0	0	23	0.32345
9606.ENSP00000217386	OXT	125	Oxytocin-neurophysin 1; Neurophysin 1 specifically binds oxytocin.	P01178	125	5.72183	0.04	3.80914	0.088	12721.6	0.0936	0.192	0.296	0.288	0	0	0	0	0	0	0	0.06665
9606.ENSP00000217402	CHMP4B	224	Charged multivesicular body protein 4b; Probable core component of the endosomal sorting required for transport complex III (ESCRT-III) which is involved in multivesicular bodies (MVBs) formation and sorting of endosomal cargo proteins into MVBs. MVBs contain intraluminal vesicles (ILVs) that are generated by invagination and scission from the limiting membrane of the endosome and mostly are deli…	Q9H444	224	4.76336	0.0401786	3.8929	0.151786	24949.9	-0.811607	0.209821	0.1875	0.388393	0.09375	0.0357143	0	21	8	0	6	0.52195
9606.ENSP00000217407	LBP	481	Lipopolysaccharide-binding protein; Plays a role in the innate immune response. Binds to the lipid A moiety of bacterial lipopolysaccharides (LPS), a glycolipid present in the outer membrane of all Gram-negative bacteria. Acts as an affinity enhancer for CD14, facilitating its association with LPS. Promotes the release of cytokines in response to bacterial lipopolysaccharide.	P18428	481	6.23196	0.0893971	4.05608	0.112266	53383	0.0623701	0.357588	0.259875	0.286902	0	0	0	0	0	0	0	0.1704
9606.ENSP00000217420	SLC32A1	525	Vesicular inhibitory amino acid transporter; Involved in the uptake of GABA and glycine into the synaptic vesicles.	Q9H598	525	6.19331	0.112381	4.1261	0.0971429	57414.5	0.460571	0.379048	0.220952	0.291429	0	0	0	0	0	0	0	0.054
9606.ENSP00000217423	CST4	141	Cystatin-S; This protein strongly inhibits papain and ficin, partially inhibits stem bromelain and bovine cathepsin C, but does not inhibit porcine cathepsin B or clostripain. Papain is inhibited non- competitively.	P01036	141	4.95059	0.0992908	4.15989	0.120567	16214.2	-0.399291	0.297872	0.184397	0.312057	0.0567376	0	0	8	0	0	0	0.26605
9606.ENSP00000217426	AHCY	432	Adenosylhomocysteinase; Adenosylhomocysteine is a competitive inhibitor of S- adenosyl-L-methionine-dependent methyl transferase reactions; therefore adenosylhomocysteinase may play a key role in the control of methylations via regulation of the intracellular concentration of adenosylhomocysteine.	P23526	432	5.92276	0.0740741	4.16653	0.131944	47715.6	-0.102083	0.30787	0.201389	0.277778	0	0	0	0	0	0	0	0.5803
9606.ENSP00000217428	SPINT3	89	Serine peptidase inhibitor, Kunitz type 3.	P49223	89	6.21059	0.134831	3.9736	0.11236	10251.9	-0.0483146	0.314607	0.202247	0.314607	0	0	0	0	0	0	0	0.1549
9606.ENSP00000217446	PIGU	435	Phosphatidylinositol glycan anchor biosynthesis class U protein; Component of the GPI transamidase complex. May be involved in the recognition of either the GPI attachment signal or the lipid portion of GPI.	Q9H490	435	7.58672	0.183908	4.00508	0.0781609	50051.2	0.911724	0.508046	0.16092	0.294253	0	0	0	0	0	0	6	0.0615
9606.ENSP00000217455	ACOT8	319	Acyl-coenzyme A thioesterase 8; Acyl-coenzyme A (acyl-CoA) thioesterases are a group of enzymes that catalyze the hydrolysis of acyl-CoAs to the free fatty acid and coenzyme A (CoASH), providing the potential to regulate intracellular levels of acyl-CoAs, free fatty acids and CoASH. Acyl-coenzyme A thioesterase 8/ACOT8 display no strong substrate specificity with respect to the carboxylic acid mo…	O14734	319	7.22386	0.0877743	4.15943	0.144201	35913.8	-0.291223	0.297806	0.231975	0.244514	0.0125392	0	0	4	0	0	0	0.3535
9606.ENSP00000217456	APMAP	416	Adipocyte plasma membrane-associated protein; Exhibits strong arylesterase activity with beta-naphthyl acetate and phenyl acetate. May play a role in adipocyte differentiation; Belongs to the strictosidine synthase family.	Q9HDC9	416	5.82011	0.0865385	4.07218	0.129808	46479.8	-0.186298	0.322115	0.254808	0.262019	0	0	0	0	0	0	0	0.28205
9606.ENSP00000217515	TXNL1	289	Thioredoxin-like protein 1; Active thioredoxin with a redox potential of about -250 mV.	O43396	289	4.83583	0.0899654	4.15049	0.114187	32250.9	-0.45917	0.273356	0.249135	0.217993	0.0346021	0	0	10	0	0	0	0.55235
9606.ENSP00000217740	RNF125	232	E3 ubiquitin-protein ligase RNF125; E3 ubiquitin-protein ligase that mediates ubiquitination and subsequent proteasomal degradation of target proteins, such as DDX58/RIG-I, MAVS/IPS1, IFIH1/MDA5, JAK1 and p53/TP53. Acts as a negative regulator of type I interferon production by mediating ubiquitination of DDX58/RIG-I at 'Lys-181', leading to DDX58/RIG-I degradation. Mediates ubiquitination and su…	Q96EQ8	232	6.73721	0.0732759	4.11493	0.163793	26454	-0.314655	0.275862	0.198276	0.25	0	0	0	0	0	0	0	0.17195
9606.ENSP00000217901	IDH3G	393	Isocitrate dehydrogenase [NAD] subunit gamma, mitochondrial; Regulatory subunit which plays a role in the allosteric regulation of the enzyme catalyzing the decarboxylation of isocitrate (ICT) into alpha-ketoglutarate. The heterodimer composed of the alpha (IDH3A) and beta (IDH3B) subunits and the heterodimer composed of the alpha (IDH3A) and gamma (IDH3G) subunits, have considerable basal activi…	P51553	393	8.74586	0.0458015	4.11457	0.147583	42793.8	-0.0798982	0.290076	0.239186	0.26972	0.0127226	0	0	5	0	0	0	0.43245
9606.ENSP00000217909	SLC25A43	341	Solute carrier family 25 member 43; Belongs to the mitochondrial carrier (TC 2.A.29) family.	Q8WUT9	341	9.91293	0.105572	4.09675	0.1261	37717.8	0.154545	0.354839	0.228739	0.269795	0.0322581	0	0	11	0	0	12	0.11415
9606.ENSP00000217939	MXRA5	2828	Matrix-remodeling-associated protein 5; In kidney, has anti-inflammatory and anti-fibrotic properties by limiting the induction of chemokines, fibronectin and collagen expression in response to TGB1 and pro-inflammatory stimuli.	Q9NR99	2828	8.56774	0.0622348	4.14272	0.13826	312147	-0.464498	0.263083	0.277581	0.223479	0.0608204	0.0201556	0.00671853	172	57	19	14	0.7737
9606.ENSP00000217958	PSMD10	226	26S proteasome non-ATPase regulatory subunit 10; Acts as a chaperone during the assembly of the 26S proteasome, specifically of the PA700/19S regulatory complex (RC). In the initial step of the base subcomplex assembly is part of an intermediate PSMD10:PSMC4:PSMC5:PAAF1 module which probably assembles with a PSMD5:PSMC2:PSMC1:PSMD2 module. Independently of the proteasome, regulates EGF-induced AK…	O75832	226	5.71467	0.039823	4.04053	0.141593	24427.6	-0.236283	0.265487	0.212389	0.353982	0	0	0	0	0	0	0	0.34255
9606.ENSP00000217961	STS	583	Steryl-sulfatase; Catalyzes the conversion of sulfated steroid precursors, such as dehydroepiandrosterone sulfate (DHEA-S) and estrone sulfate to the free steroid.	P08842	583	7.60218	0.113208	4.18736	0.128645	65491.6	-0.0915952	0.329331	0.248714	0.246998	0.0222985	0	0	13	0	0	0	0.2616
9606.ENSP00000217971	PGRMC1	195	Membrane-associated progesterone receptor component 1; Component of a progesterone-binding protein complex. Binds progesterone. Has many reported cellular functions (heme homeostasis, interaction with CYPs). Belongs to the cytochrome b5 family. MAPR subfamily.	O00264	195	4.56016	0.0871795	3.99713	0.133333	21670.9	-0.56359	0.276923	0.220513	0.292308	0.153846	0.0512821	0	30	10	0	0	0.34455
9606.ENSP00000217999	RHOXF1	184	Rhox homeobox family member 1; Transcription factor maybe involved in reproductive processes. Modulates expression of target genes encoding proteins involved in processes relevant to spermatogenesis.	Q8NHV9	184	5.77356	0.048913	4.07429	0.141304	20541.9	-0.806522	0.211957	0.271739	0.266304	0.201087	0.048913	0	37	9	0	36	0.436
9606.ENSP00000218004	NXT2	197	NTF2-related export protein 2; Regulator of protein export for NES-containing proteins. Also plays a role in mRNA nuclear export.	Q9NPJ8	142	5.23955	0.126761	4.10328	0.0985915	16227.9	-0.357746	0.302817	0.204225	0.21831	0	0	0	0	0	0	0	0.28065
9606.ENSP00000218006	GUCY2F	1108	Retinal guanylyl cyclase 2; Responsible for the synthesis of cyclic GMP (cGMP) in rods and cones of photoreceptors. Plays an essential role in phototransduction, by mediating cGMP replenishment (By similarity). May also participate in the trafficking of membrane-asociated proteins to the photoreceptor outer segment membrane (By similarity). Belongs to the adenylyl cyclase class-4/guanylyl cyclase…	P51841	1108	6.87362	0.0974729	4.18971	0.132671	124849	-0.10722	0.326715	0.232852	0.268953	0.00451264	0	0	5	0	0	6	0.58005
9606.ENSP00000218008	ATP1B4	357	Protein ATP1B4; May act as a transcriptional coregulator during muscle development through its interaction with SNW1. Has lost its ancestral function as a Na,K-ATPase beta-subunit; Belongs to the X(+)/potassium ATPases subunit beta family.	Q9UN42	357	4.69066	0.12605	4.173	0.114846	41597.2	-0.596359	0.313725	0.226891	0.252101	0.173669	0.0672269	0.0504202	62	24	18	36	0.4883
9606.ENSP00000218068	PAGE4	102	P antigen family member 4; Intrinsically disordered protein that potentiates the transcriptional activator activity of JUN. Protects cells from stress-induced apoptosis by inhibiting reactive oxygen species (ROS) production and via regulation of the MAPK signaling pathway.	O60829	102	4.70498	0.00980392	3.7782	0.166667	11152.9	-1.55784	0.0980392	0.294118	0.235294	0.637255	0.156863	0	65	16	0	0	0.49225
9606.ENSP00000218075	GLRA2	452	Glycine receptor subunit alpha-2; Glycine receptors are ligand-gated chloride channels. Channel opening is triggered by extracellular glycine. Channel opening is also triggered by taurine and beta-alanine. Plays a role in the down-regulation of neuronal excitability. Contributes to the generation of inhibitory postsynaptic currents. Plays a role in cellular responses to ethanol.	P23416	452	9.05815	0.119469	4.19863	0.143805	52001.5	-0.199779	0.336283	0.205752	0.230088	0.0663717	0.0331858	0.0199115	30	15	9	0	0.42615
9606.ENSP00000218089	STAG2	1268	Cohesin subunit SA-2; Component of cohesin complex, a complex required for the cohesion of sister chromatids after DNA replication. The cohesin complex apparently forms a large proteinaceous ring within which sister chromatids can be trapped. At anaphase, the complex is cleaved and dissociates from chromatin, allowing sister chromatids to segregate. The cohesin complex may also play a role in spi…	Q8N3U4	1231	5.2678	0.0812348	4.16715	0.142973	141325	-0.421852	0.293258	0.187652	0.291633	0.108042	0.0227457	0	133	28	0	30	0.76175
9606.ENSP00000218099	F9	461	Coagulation factor IXa heavy chain; Factor IX is a vitamin K-dependent plasma protein that participates in the intrinsic pathway of blood coagulation by converting factor X to its active form in the presence of Ca(2+) ions, phospholipids, and factor VIIIa. Belongs to the peptidase S1 family.	P00740	461	5.33737	0.0954447	4.18205	0.125813	51777.9	-0.377223	0.290672	0.238612	0.214751	0.0433839	0	0	20	0	0	0	0.3969
9606.ENSP00000218104	ABCD1	745	ATP-binding cassette sub-family D member 1; Plays a role in the transport of free very-long-chain fatty acids (VLCFAs) as well as their CoA-esters across the peroxisomal membrane by acting as an ATP-specific binding subunit releasing ADP after ATP hydrolysis. Thus, plays a role in regulation of VLCFAs and energy metabolism namely, in the degradation and biosynthesis of fatty acids by beta-oxidati…	P33897	745	9.08774	0.0832215	4.07534	0.139597	82935.9	-0.0551678	0.328859	0.201342	0.324832	0.00805369	0	0	6	0	0	10	0.355
9606.ENSP00000218176	KCND1	647	Potassium voltage-gated channel subfamily D member 1; Pore-forming (alpha) subunit of voltage-gated rapidly inactivating A-type potassium channels. May contribute to I(To) current in heart and I(Sa) current in neurons. Channel properties are modulated by interactions with other alpha subunits and with regulatory subunits; Belongs to the potassium channel family. D (Shal) (TC 1.A.1.2) subfamily. K…	Q9NSA2	647	8.79331	0.0942813	4.10851	0.12983	71329.6	-0.12102	0.296754	0.251932	0.25966	0.0540958	0.0247295	0	35	16	0	8	0.38035
9606.ENSP00000218230	PCSK1N	260	Big PEN-LEN; May function in the control of the neuroendocrine secretory pathway. Proposed be a specific endogenous inhibitor of PCSK1. ProSAAS and Big PEN-LEN, both containing the C-terminal inhibitory domain, but not the further processed peptides reduce PCSK1 activity in the endoplasmic reticulum and Golgi. It reduces the activity of the 84 kDa form but not the autocatalytically derived 66 kDa…	Q9UHG2	260	6.21821	0.0230769	3.46885	0.134615	27372	-0.221923	0.246154	0.246154	0.419231	0.0346154	0	0	9	0	0	115	0.3492
9606.ENSP00000218249	RAB40AL	278	Ras-related protein Rab-40A-like; May be a substrate-recognition component of a SCF-like ECS (Elongin-Cullin-SOCS-box protein) E3 ubiquitin ligase complex which mediates the ubiquitination and subsequent proteasomal degradation of target proteins; Belongs to the small GTPase superfamily. Rab family.	P0C0E4	278	9.63959	0.0791367	4.13982	0.165468	31239	-0.16295	0.320144	0.244604	0.230216	0	0	0	0	0	0	0	0.2564
9606.ENSP00000218316	GPR50	617	Melatonin-related receptor; Does not bind melatonin.	Q13585	617	7.64305	0.0875203	4.14058	0.126418	67367.8	0.0602917	0.307942	0.257699	0.226904	0.0388979	0	0	24	0	0	4	0.313
9606.ENSP00000218340	RP2	350	Protein XRP2; Acts as a GTPase-activating protein (GAP) involved in trafficking between the Golgi and the ciliary membrane. Involved in localization of proteins, such as NPHP3, to the cilium membrane by inducing hydrolysis of GTP ARL3, leading to the release of UNC119 (or UNC119B). Acts as a GTPase-activating protein (GAP) for tubulin in concert with tubulin-specific chaperone C, but does not enh…	O75695	350	4.99816	0.108571	4.16846	0.12	39640.6	-0.269714	0.308571	0.217143	0.211429	0.0857143	0.0685714	0.0485714	30	24	17	0	0.48765
9606.ENSP00000218348	USP11	963	Ubiquitin carboxyl-terminal hydrolase 11; Protease that can remove conjugated ubiquitin from target proteins and polyubiquitin chains. Inhibits the degradation of target proteins by the proteasome. Cleaves preferentially 'Lys-6' and 'Lys-63'-linked ubiquitin chains. Has lower activity with 'Lys-11' and 'Lys-33'-linked ubiquitin chains, and extremely low activity with 'Lys-27', 'Lys-29' and 'Lys-4…	P51784	963	5.27707	0.0965732	4.19695	0.139148	109815	-0.520042	0.298027	0.23053	0.255452	0.0799585	0.01973	0.0134995	77	19	13	50	0.71075
9606.ENSP00000218388	TIMP1	207	Metalloproteinase inhibitor 1; Metalloproteinase inhibitor that functions by forming one to one complexes with target metalloproteinases, such as collagenases, and irreversibly inactivates them by binding to their catalytic zinc cofactor. Acts on MMP1, MMP2, MMP3, MMP7, MMP8, MMP9, MMP10, MMP11, MMP12, MMP13 and MMP16. Does not act on MMP14. Also functions as a growth factor that regulates cell d…	P01033	207	8.4553	0.101449	4.16445	0.120773	23170.6	-0.0198068	0.304348	0.217391	0.256039	0	0	0	0	0	0	0	0.0739
9606.ENSP00000218436	ITIH6	1313	Inter-alpha-trypsin inhibitor heavy chain family member 6.	Q6UXX5	1313	9.10385	0.0639756	4.06251	0.12719	143185	-0.208987	0.294745	0.295506	0.246002	0.0258949	0	0	34	0	0	44	0.47465
9606.ENSP00000218516	GLA	429	Galactosidase alpha; Belongs to the glycosyl hydrolase 27 family.	P06280	429	5.35261	0.111888	4.21297	0.109557	48766.3	-0.24965	0.314685	0.230769	0.270396	0.030303	0	0	13	0	0	0	0.293
9606.ENSP00000218548	ATP12A	1045	Potassium-transporting ATPase alpha chain 2; Catalyzes the hydrolysis of ATP coupled with the exchange of H(+) and K(+) ions across the plasma membrane. Responsible for potassium absorption in various tissues; Belongs to the cation transport ATPase (P-type) (TC 3.A.3) family. Type IIC subfamily.	P54707	1039	6.12323	0.0818094	4.14848	0.123195	115509	0.0155919	0.3436	0.212705	0.251203	0.078922	0.014437	0	82	15	0	8	0.59735
9606.ENSP00000218721	MLNR	412	Motilin receptor; Receptor for motilin; Belongs to the G-protein coupled receptor 1 family.	O43193	412	9.96676	0.0995146	3.98402	0.116505	45343.8	0.290534	0.364078	0.262136	0.286408	0.0121359	0	0	5	0	0	36	0.08845
9606.ENSP00000218758	ACP5	325	Tartrate-resistant acid phosphatase type 5; Involved in osteopontin/bone sialoprotein dephosphorylation. Its expression seems to increase in certain pathological states such as Gaucher and Hodgkin diseases, the hairy cell, the B-cell, and the T- cell leukemias; Belongs to the metallophosphoesterase superfamily. Purple acid phosphatase family.	P13686	325	8.8249	0.113846	4.16754	0.141538	36598.3	-0.228	0.329231	0.224615	0.249231	0.04	0	0	13	0	0	0	0.27345
9606.ENSP00000218867	SGCG	291	Gamma-sarcoglycan; Component of the sarcoglycan complex, a subcomplex of the dystrophin-glycoprotein complex which forms a link between the F-actin cytoskeleton and the extracellular matrix.	Q13326	291	5.64357	0.0721649	4.1407	0.116838	32379	0.0024055	0.343643	0.223368	0.264605	0	0	0	0	0	0	0	0.20065
9606.ENSP00000219022	OLFM4	510	Olfactomedin-4; May promote proliferation of pancreatic cancer cells by favoring the transition from the S to G2/M phase. In myeloid leukemic cell lines, inhibits cell growth and induces cell differentiation and apoptosis. May play a role in the inhibition of EIF4EBP1 phosphorylation/deactivation. Facilitates cell adhesion, most probably through interaction with cell surface lectins and cadherin.	Q6UX06	510	5.49971	0.105882	4.11727	0.103922	57279.1	-0.287059	0.337255	0.268627	0.227451	0.00392157	0	0	2	0	0	53	0.5811
9606.ENSP00000219066	NTHL1	312	Endonuclease III-like protein 1; Bifunctional DNA N-glycosylase with associated apurinic/apyrimidinic (AP) lyase function that catalyzes the first step in base excision repair (BER), the primary repair pathway for the repair of oxidative DNA damage. The DNA N-glycosylase activity releases the damaged DNA base from DNA by cleaving the N-glycosidic bond, leaving an AP site. The AP-lyase activity cl…	P78549	312	9.72462	0.0480769	4.07966	0.173077	34389.2	-0.452564	0.24359	0.227564	0.291667	0.0897436	0	0	28	0	0	16	0.32265
9606.ENSP00000219069	ZNF263	683	Zinc finger protein 263; Might play an important role in basic cellular processes as a transcriptional repressor; Belongs to the krueppel C2H2-type zinc-finger protein family.	O14978	683	6.5373	0.0541728	4.06978	0.183016	77297.9	-0.885798	0.206442	0.273792	0.266471	0.106881	0.0102489	0	73	7	0	0	0.2816
9606.ENSP00000219070	MMP2	660	72 kDa type IV collagenase; Ubiquitinous metalloproteinase that is involved in diverse functions such as remodeling of the vasculature, angiogenesis, tissue repair, tumor invasion, inflammation, and atherosclerotic plaque rupture. As well as degrading extracellular matrix proteins, can also act on several nonmatrix proteins such as big endothelial 1 and beta- type CGRP promoting vasoconstriction.…	P08253	660	5.25774	0.139394	4.17224	0.122727	73881.4	-0.446364	0.287879	0.24697	0.210606	0.0378788	0	0	25	0	0	0	0.4764
9606.ENSP00000219097	ORC6	252	Origin recognition complex subunit 6; Component of the origin recognition complex (ORC) that binds origins of replication. DNA-binding is ATP-dependent. The specific DNA sequences that define origins of replication have not been identified yet. ORC is required to assemble the pre-replication complex necessary to initiate DNA replication. Does not bind histone H3 and H4 trimethylation marks H3K9me…	Q9Y5N6	252	8.91109	0.0436508	4.01883	0.166667	28106.5	-0.330952	0.269841	0.186508	0.337302	0.0873016	0.0555556	0	22	14	0	0	0.32815
9606.ENSP00000219139	C16orf70	422	UPF0183 protein C16orf70; Chromosome 16 open reading frame 70; Belongs to the UPF0183 family.	Q9BSU1	422	7.63714	0.104265	4.20191	0.137441	47523.9	-0.232938	0.317536	0.251185	0.234597	0	0	0	0	0	0	10	0.4124
9606.ENSP00000219150	CORO1A	461	Coronin-1A; May be a crucial component of the cytoskeleton of highly motile cells, functioning both in the invagination of large pieces of plasma membrane, as well as in forming protrusions of the plasma membrane involved in cell locomotion. In mycobacteria-infected cells, its retention on the phagosomal membrane prevents fusion between phagosomes and lysosomes; Belongs to the WD repeat coronin f…	P31146	461	6.25118	0.0672451	4.13733	0.145336	51025.7	-0.319306	0.279826	0.234273	0.251627	0	0	0	0	0	0	0	0.40325
9606.ENSP00000219162	MT4	62	Metallothionein-4; Seems to bind zinc and copper. Could play a special role in regulating zinc metabolism during the differentiation of stratified epithelia.	P47944	62	8.26029	0.0322581	3.4099	0.129032	6508.85	-0.0274194	0.0806452	0.290323	0.0967742	0	0	0	0	0	0	4	0.2401
9606.ENSP00000219169	NUTF2	127	Nuclear transport factor 2; Mediates the import of GDP-bound RAN from the cytoplasm into the nucleus which is essential for the function of RAN in cargo receptor-mediated nucleocytoplasmic transport. Thereby, plays indirectly a more general role in cargo receptor-mediated nucleocytoplasmic transport. Interacts with GDP-bound RAN in the cytosol, recruits it to the nuclear pore complex via its inte…	P61970	127	5.09592	0.110236	4.15887	0.102362	14478.3	-0.200787	0.314961	0.204724	0.212598	0	0	0	0	0	0	0	0.25975
9606.ENSP00000219197	CBLN1	193	[des-Ser1]-cerebellin; Required for synapse integrity and synaptic plasticity. During cerebellar synapse formation, essential for the matching and maintenance of pre- and post-synaptic elements at parallel fiber- Purkinje cell synapses, the establishment of the proper pattern of climbing fiber-Purkinje cell innervation, and induction of long-term depression at parallel fiber-Purkinje cell synapse…	P23435	193	6.7322	0.0932642	4.11475	0.0984456	21096.9	0.0388601	0.331606	0.284974	0.253886	0	0	0	0	0	0	0	0.15525
9606.ENSP00000219204	ARL2BP	163	ADP-ribosylation factor-like protein 2-binding protein; Together with ARL2, plays a role in the nuclear translocation, retention and transcriptional activity of STAT3. May play a role as an effector of ARL2.	Q9Y2Y0	163	4.22555	0.128834	3.99883	0.0920245	18821.9	-0.195092	0.343558	0.171779	0.343558	0	0	0	0	0	0	6	0.2725
9606.ENSP00000219207	PLLP	182	Plasmolipin; Appears to be involved in myelination. Could also participate in ion transport events as addition of plasmolipin to lipid bilayers induces the formation of ion channels, which are voltage-dependent and K(+)-selective (By similarity); Belongs to the MAL family.	Q9Y342	182	9.42639	0.148352	3.94326	0.0659341	19986.4	0.784615	0.417582	0.208791	0.335165	0	0	0	0	0	0	0	0.0622
9606.ENSP00000219235	CCL22	93	C-C motif chemokine 22; May play a role in the trafficking of activated/effector T- lymphocytes to inflammatory sites and other aspects of activated T- lymphocyte physiology. Chemotactic for monocytes, dendritic cells and natural killer cells. Mild chemoattractant for primary activated T- lymphocytes and a potent chemoattractant for chronically activated T- lymphocytes but has no chemoattractant …	O00626	93	8.79692	0.0860215	4.03576	0.139785	10624.5	0.162366	0.376344	0.16129	0.27957	0	0	0	0	0	0	10	0.1477
9606.ENSP00000219240	DHODH	395	Dihydroorotate dehydrogenase (quinone), mitochondrial; Catalyzes the conversion of dihydroorotate to orotate with quinone as electron acceptor.	Q02127	395	9.66492	0.0556962	3.97429	0.156962	42866.7	-0.203797	0.306329	0.235443	0.283544	0.0202532	0	0	8	0	0	0	0.4601
9606.ENSP00000219244	CCL17	94	C-C motif chemokine 17; Chemotactic factor for T-lymphocytes but not monocytes or granulocytes. May play a role in T-cell development in thymus and in trafficking and activation of mature T-cells. Binds to CCR4.	Q92583	94	9.58891	0.0638298	4.11313	0.170213	10507.2	-0.0957447	0.308511	0.191489	0.287234	0	0	0	0	0	0	0	0.1551
9606.ENSP00000219252	POLR2C	275	DNA-directed RNA polymerase II subunit RPB3; DNA-dependent RNA polymerase catalyzes the transcription of DNA into RNA using the four ribonucleoside triphosphates as substrates. Component of RNA polymerase II which synthesizes mRNA precursors and many functional non-coding RNAs. Pol II is the central component of the basal RNA polymerase II transcription machinery. It is composed of mobile element…	P19387	275	4.78541	0.0763636	4.11625	0.134545	31440.8	-0.545455	0.305455	0.218182	0.229091	0.145455	0.0109091	0	40	3	0	0	0.54775
9606.ENSP00000219255	PARD6A	346	Partitioning defective 6 homolog alpha; Adapter protein involved in asymmetrical cell division and cell polarization processes. Probably involved in the formation of epithelial tight junctions. Association with PARD3 may prevent the interaction of PARD3 with F11R/JAM1, thereby preventing tight junction assembly. The PARD6-PARD3 complex links GTP-bound Rho small GTPases to atypical protein kinase …	Q9NPB6	346	9.28772	0.0404624	3.9345	0.147399	37387.9	-0.37948	0.268786	0.315029	0.239884	0.00867052	0	0	3	0	0	6	0.3061
9606.ENSP00000219271	MMP15	669	Matrix metalloproteinase-15; Endopeptidase that degrades various components of the extracellular matrix. May activate progelatinase A. Belongs to the peptidase M10A family.	P51511	669	7.02606	0.118087	4.12905	0.143498	75806	-0.567414	0.289985	0.270553	0.231689	0.122571	0.0403587	0.00149477	82	27	1	48	0.5824
9606.ENSP00000219281	USB1	265	U6 snRNA phosphodiesterase; Phosphodiesterase responsible for the U6 snRNA 3' end processing. Acts as an exoribonuclease (RNase) responsible for trimming the poly(U) tract of the last nucleotides in the pre-U6 snRNA molecule, leading to the formation of mature U6 snRNA 3' end-terminated with a 2',3'-cyclic phosphate; Belongs to the 2H phosphoesterase superfamily. USB1 family.	Q9BQ65	265	6.05508	0.101887	4.117	0.150943	30267.9	-0.392453	0.30566	0.218868	0.25283	0.135849	0.0415094	0	36	11	0	0	0.3068
9606.ENSP00000219299	CCDC113	377	Coiled-coil domain-containing protein 113; Component of centriolar satellites contributing to primary cilium formation.	Q9H0I3	377	8.74915	0.0477454	3.95861	0.212202	44219.3	-0.80557	0.270557	0.135279	0.355438	0.111406	0.0159151	0	42	6	0	4	0.51995
9606.ENSP00000219301	PRSS54	395	Serine protease 54.	Q6PEW0	395	6.22492	0.0936709	4.18316	0.116456	43831.6	-0.123038	0.318987	0.273418	0.225316	0.0227848	0	0	9	0	0	0	0.30455
9606.ENSP00000219302	NME3	169	Nucleoside diphosphate kinase 3; Major role in the synthesis of nucleoside triphosphates other than ATP. The ATP gamma phosphate is transferred to the NDP beta phosphate via a ping-pong mechanism, using a phosphorylated active-site intermediate. Probably has a role in normal hematopoiesis by inhibition of granulocyte differentiation and induction of apoptosis; Belongs to the NDK family.	Q13232	169	7.70966	0.0946746	4.06348	0.153846	19014.8	0.0236686	0.343195	0.177515	0.319527	0	0	0	0	0	0	0	0.23075
9606.ENSP00000219313	PSMD7	324	26S proteasome non-ATPase regulatory subunit 7; Component of the 26S proteasome, a multiprotein complex involved in the ATP-dependent degradation of ubiquitinated proteins. This complex plays a key role in the maintenance of protein homeostasis by removing misfolded or damaged proteins, which could impair cellular functions, and by removing proteins whose functions are no longer required. Therefo…	P51665	324	6.2888	0.0648148	4.01859	0.188272	37024.9	-0.520062	0.330247	0.185185	0.240741	0.12963	0.12037	0.095679	42	39	31	39	0.64175
9606.ENSP00000219315	SETD6	473	N-lysine methyltransferase SETD6; Protein-lysine N-methyltransferase. Monomethylates 'Lys-310' of the RELA subunit of NF-kappa-B complex, leading to down-regulate NF- kappa-B transcription factor activity. Monomethylates 'Lys-8' of H2AZ (H2AZK8me1). Required for the maintenance of embryonic stem cell self-renewal (By similarity). Belongs to the class V-like SAM-binding methyltransferase superfami…	Q8TBK2	473	5.23779	0.0718816	4.08743	0.124736	53188.1	-0.296617	0.300211	0.198732	0.346723	0.0443975	0.0169133	0	21	8	0	2	0.25695
9606.ENSP00000219334	SMPD3	655	Sphingomyelin phosphodiesterase 3; Catalyzes the hydrolysis of sphingomyelin to form ceramide and phosphocholine. Ceramide mediates numerous cellular functions, such as apoptosis and growth arrest, and is capable of regulating these 2 cellular events independently. Also hydrolyzes sphingosylphosphocholine. Regulates the cell cycle by acting as a growth suppressor in confluent cells. Probably acts…	Q9NY59	655	5.51562	0.0870229	4.11439	0.120611	71080.1	-0.329313	0.267176	0.274809	0.259542	0.0519084	0.010687	0	34	7	0	0	0.4901
9606.ENSP00000219345	PLA2G15	412	Group XV phospholipase A2; Has transacylase and calcium-independent phospholipase A2 activity. Catalyzes the formation of 1-O-acyl-N-acetylsphingosine and the concomitant release of a lyso- phospholipid. Has high activity with 1-palmitoyl-2-oleoyl-sn-glycero-3-phosphocholine (POPC) and 1,2- dioleoyl-sn-glycero-3-phosphocholine (DOPC), catalyzing the transfer of oleic acid to N-acetyl-sphingosine.…	Q8NCC3	412	6.26465	0.116505	4.13912	0.114078	46657.2	-0.14466	0.359223	0.240291	0.257282	0.0218447	0	0	9	0	0	12	0.22215
9606.ENSP00000219368	FA2H	372	Fatty acid 2-hydroxylase; Catalyzes the hydroxylation of free fatty acids at the C-2 position to produce 2-hydroxy fatty acids, which are building blocks of sphingolipids and glycosphingolipids common in neural tissue and epidermis. FA2H is stereospecific for the production of (R)-2- hydroxy fatty acids. Plays an essential role in the synthesis of galactosphingolipids of the myelin sheath (By sim…	Q7L5A8	372	8.75837	0.139785	4.14299	0.158602	42790.8	-0.19086	0.354839	0.223118	0.247312	0.016129	0	0	6	0	0	4	0.2473
9606.ENSP00000219400	CMC2	79	COX assembly mitochondrial protein 2 homolog; May be involved in cytochrome c oxidase biogenesis. Belongs to the CMC family.	Q9NRP2	79	7.73427	0.0632911	3.9092	0.253165	9459.75	-1.00759	0.253165	0.21519	0.278481	0.164557	0	0	13	0	0	0	0.2743
9606.ENSP00000219406	PDIA2	525	Protein disulfide-isomerase A2; Acts as an intracellular estrogen-binding protein. May be involved in modulating cellular levels and biological functions of estrogens in the pancreas. May act as a chaperone that inhibits aggregation of misfolded proteins.	Q13087	525	4.88516	0.0933333	4.04245	0.118095	58205.5	-0.163238	0.308571	0.192381	0.340952	0.0457143	0.00380952	0	24	2	0	8	0.3857
9606.ENSP00000219409	ARHGDIG	225	Rho GDP-dissociation inhibitor 3; Inhibits GDP/GTP exchange reaction of RhoB. Interacts specifically with the GDP- and GTP-bound forms of post-translationally processed Rhob and Rhog proteins, both of which show a growth-regulated expression in mammalian cells. Stimulates the release of the GDP-bound but not the GTP-bound RhoB protein. Also inhibits the GDP/GTP exchange of RhoB but shows less abi…	Q99819	225	5.4494	0.0666667	3.95805	0.142222	25097.7	-0.092	0.351111	0.191111	0.302222	0	0	0	0	0	0	0	0.2779
9606.ENSP00000219431	MPG	298	DNA-3-methyladenine glycosylase; Hydrolysis of the deoxyribose N-glycosidic bond to excise 3- methyladenine, and 7-methylguanine from the damaged DNA polymer formed by alkylation lesions.	P29372	298	9.64803	0.0671141	4.06065	0.157718	32868.3	-0.491611	0.238255	0.251678	0.281879	0.0939597	0.0100671	0	28	3	0	14	0.34245
9606.ENSP00000219439	HSDL1	330	Inactive hydroxysteroid dehydrogenase-like protein 1; Hydroxysteroid dehydrogenase like 1; Belongs to the short-chain dehydrogenases/reductases (SDR) family. 17-beta-HSD 3 subfamily.	Q3SXM5	330	8.92637	0.121212	4.14151	0.124242	37001.4	0.152121	0.369697	0.209091	0.260606	0	0	0	0	0	0	0	0.18165
9606.ENSP00000219476	TSC2	1807	Tuberin; In complex with TSC1, this tumor suppressor inhibits the nutrient-mediated or growth factor-stimulated phosphorylation of S6K1 and EIF4EBP1 by negatively regulating mTORC1 signaling. Acts as a GTPase-activating protein (GAP) for the small GTPase RHEB, a direct activator of the protein kinase activity of mTORC1. May also play a role in microtubule-mediated protein transport (By similarity…	P49815	1807	6.97542	0.068622	4.10843	0.137244	200606	-0.178085	0.309353	0.246265	0.281682	0.0138351	0	0	25	0	0	44	0.81
9606.ENSP00000219478	ZNF500	480	Zinc finger protein 500; May be involved in transcriptional regulation.	O60304	480	6.83821	0.0583333	4.02207	0.16875	53673.8	-0.823542	0.214583	0.270833	0.2625	0.1125	0.0104167	0	54	5	0	2	0.3575
9606.ENSP00000219479	NME4	187	Nucleoside diphosphate kinase, mitochondrial; Major role in the synthesis of nucleoside triphosphates other than ATP. The ATP gamma phosphate is transferred to the NDP beta phosphate via a ping-pong mechanism, using a phosphorylated active-site intermediate. Through the catalyzed exchange of gamma-phosphate between di- and triphosphonucleosides participates in regulation of intracellular nucleoti…	O00746	187	10.2988	0.0802139	4.03029	0.160428	20658.3	-0.257754	0.28877	0.272727	0.240642	0	0	0	0	0	0	0	0.2984
9606.ENSP00000219481	DECR2	292	Peroxisomal 2,4-dienoyl-CoA reductase; Auxiliary enzyme of beta-oxidation. Participates in the degradation of unsaturated fatty enoyl-CoA esters having double bonds in both even- and odd-numbered positions in peroxisome. Catalyzes the NADP-dependent reduction of 2,4-dienoyl-CoA to yield trans-3-enoyl-CoA. Has activity towards short and medium chain 2,4-dienoyl-CoAs, but also towards 2,4,7,10,13,1…	Q9NUI1	292	9.38229	0.0684932	4.0354	0.123288	30777.2	0.171575	0.294521	0.260274	0.277397	0	0	0	0	0	0	0	0.31335
9606.ENSP00000219548	STUB1	303	E3 ubiquitin-protein ligase CHIP; E3 ubiquitin-protein ligase which targets misfolded chaperone substrates towards proteasomal degradation. Collaborates with ATXN3 in the degradation of misfolded chaperone substrates: ATXN3 restricting the length of ubiquitin chain attached to STUB1/CHIP substrates and preventing further chain extension. Ubiquitinates NOS1 in concert with Hsp70 and Hsp40. Modulat…	Q9UNE7	303	5.61458	0.0726073	4.10627	0.178218	34855.8	-0.810891	0.244224	0.181518	0.313531	0.122112	0.0363036	0	37	11	0	0	0.48495
9606.ENSP00000219551	RHBDL1	438	Rhomboid-related protein 1; May be involved in regulated intramembrane proteolysis and the subsequent release of functional polypeptides from their membrane anchors.	O75783	438	8.04374	0.100457	4.09686	0.109589	48313.5	0.0689498	0.335616	0.255708	0.294521	0	0	0	0	0	0	0	0.1017
9606.ENSP00000219596	MEFV	781	Pyrin; Involved in the regulation of innate immunity and the inflammatory response in response to IFNG/IFN-gamma. Organizes autophagic machinery by serving as a platform for the assembly of ULK1, Beclin 1/BECN1, ATG16L1, and ATG8 family members and recognizes specific autophagy targets, thus coordinating target recognition with assembly of the autophagic apparatus and initiation of autophagy. Act…	O15553	781	8.29781	0.0588988	4.10446	0.15749	86442.8	-0.64507	0.241997	0.265045	0.259923	0.0896287	0.0140845	0	70	11	0	0	0.5735
9606.ENSP00000219599	CRYM	314	Ketimine reductase mu-crystallin; Specifically catalyzes the reduction of imine bonds in brain substrates that may include cystathionine ketimine (CysK) and lanthionine ketimine (LK). Binds thyroid hormone which is a strong reversible inhibitor. Presumably involved in the regulation of the free intracellular concentration of triiodothyronine and access to its nuclear receptors.	Q14894	314	5.05716	0.0732484	4.02904	0.10828	33775.2	0.0917197	0.315287	0.216561	0.308917	0	0	0	0	0	0	0	0.31495
9606.ENSP00000219611	CAPN15	1086	Calpain-15; Calpain 15; Belongs to the peptidase C2 family.	O75808	1086	6.2701	0.0635359	4.06384	0.127072	117313	-0.280755	0.247698	0.279006	0.276243	0.0423573	0.019337	0.0101289	46	21	11	28	0.44475
9606.ENSP00000219660	AQP8	261	Aquaporin-8; Forms a water-specific channel; mercury-sensitive. Not permeable to glycerol or urea; Belongs to the MIP/aquaporin (TC 1.A.8) family.	O94778	261	6.41402	0.0842912	3.9564	0.0727969	27381	0.670115	0.371648	0.264368	0.340996	0	0	0	0	0	0	0	0.09475
9606.ENSP00000219689	USP31	1352	Ubiquitin carboxyl-terminal hydrolase 31; May recognize and hydrolyze the peptide bond at the C- terminal Gly of ubiquitin. Involved in the processing of poly-ubiquitin precursors as well as that of ubiquitinated proteins (By similarity). Belongs to the peptidase C19 family.	Q70CQ4	1352	9.35361	0.0576923	4.04608	0.153107	146650	-0.640828	0.212278	0.325444	0.216716	0.0983728	0.00517751	0	133	7	0	133	0.75155
9606.ENSP00000219746	TOX3	576	TOX high mobility group box family member 3; Transcriptional coactivator of the p300/CBP-mediated transcription complex. Activates transactivation through cAMP response element (CRE) sites. Protects against cell death by inducing antiapoptotic and repressing pro-apoptotic transcripts. Stimulates transcription from the estrogen-responsive or BCL-2 promoters. Required for depolarization-induced tra…	O15405	576	7.35982	0.0451389	3.91716	0.0989583	63341.2	-0.692708	0.203125	0.276042	0.239583	0.208333	0.105903	0.03125	120	61	18	148	0.7362
9606.ENSP00000219782	MAZ	493	Myc-associated zinc finger protein; May function as a transcription factor with dual roles in transcription initiation and termination. Binds to two sites, ME1a1 and ME1a2, within the MYC promoter having greater affinity for the former. Also binds to multiple G/C-rich sites within the promoter of the Sp1 family of transcription factors. Regulates inflammation-induced expression of serum amyloid A…	P56270	477	9.21036	0.0440252	3.87929	0.136268	48607.2	-0.102935	0.186583	0.278826	0.318658	0.048218	0	0	23	0	0	181	0.53485
9606.ENSP00000219789	CDIPT	213	CDP-diacylglycerol--inositol 3-phosphatidyltransferase; Catalyzes the biosynthesis of phosphatidylinositol (PtdIns) as well as PtdIns:inositol exchange reaction. May thus act to reduce an excessive cellular PtdIns content. The exchange activity is due to the reverse reaction of PtdIns synthase and is dependent on CMP, which is tightly bound to the enzyme.	O14735	213	8.23256	0.117371	4.0247	0.103286	23538.6	0.612676	0.389671	0.220657	0.328638	0	0	0	0	0	0	0	0.07525
9606.ENSP00000219833	SLC6A2	628	Sodium-dependent noradrenaline transporter; Amine transporter. Terminates the action of noradrenaline by its high affinity sodium-dependent reuptake into presynaptic terminals. Belongs to the sodium:neurotransmitter symporter (SNF) (TC 2.A.22) family. SLC6A2 subfamily.	P23975	617	7.17776	0.155592	4.12714	0.089141	69331.2	0.468071	0.431118	0.215559	0.257699	0.0162075	0	0	10	0	0	0	0.11825
9606.ENSP00000219837	KNOP1	458	Lysine rich nucleolar protein 1.	Q1ED39	458	9.86091	0.0502183	3.96735	0.255459	51588.4	-1.18996	0.18559	0.233624	0.237991	0.30131	0.100437	0.0174672	138	46	8	4	0.6973
9606.ENSP00000219905	MGA	3065	MAX gene-associated protein; Functions as a dual-specificity transcription factor, regulating the expression of both MAX-network and T-box family target genes. Functions as a repressor or an activator. Binds to 5'- AATTTCACACCTAGGTGTGAAATT-3' core sequence and seems to regulate MYC-MAX target genes. Suppresses transcriptional activation by MYC and inhibits MYC-dependent cell transformation. Funct…	Q8IWI9	3065	6.47899	0.0486134	4.08678	0.142251	336156	-0.628809	0.240457	0.287113	0.231321	0.120065	0.0398042	0.00685155	368	122	21	116	0.80075
9606.ENSP00000219919	AQP9	295	Aquaporin-9; Forms a water channel with a broad specificity. Also permeable glycerol and urea. Mediates passage of a wide variety of small, non-charged solutes including carbamides, polyols, purines, and pyrimidines; Belongs to the MIP/aquaporin (TC 1.A.8) family.	O43315	295	7.66817	0.111864	4.00917	0.0813559	31430.7	0.687119	0.39322	0.254237	0.294915	0.0305085	0	0	9	0	0	4	0.06795
9606.ENSP00000220003	CSK	450	Tyrosine-protein kinase CSK; Non-receptor tyrosine-protein kinase that plays an important role in the regulation of cell growth, differentiation, migration and immune response. Phosphorylates tyrosine residues located in the C- terminal tails of Src-family kinases (SFKs) including LCK, SRC, HCK, FYN, LYN, CSK or YES1. Upon tail phosphorylation, Src-family members engage in intramolecular interact…	P41240	450	6.6171	0.0955556	4.17375	0.148889	50703.8	-0.268444	0.317778	0.202222	0.28	0	0	0	0	0	0	0	0.54595
9606.ENSP00000220058	MTFMT	389	Methionyl-tRNA formyltransferase, mitochondrial; Formylates methionyl-tRNA in mitochondria. A single tRNA(Met) gene gives rise to both an initiator and an elongator species via an unknown mechanism (By similarity).	Q96DP5	389	9.7007	0.0771208	4.14586	0.151671	43831.5	-0.27455	0.316195	0.233933	0.249357	0.033419	0	0	13	0	0	0	0.4678
9606.ENSP00000220062	RASL12	266	Ras-like protein family member 12; RAS like family 12.	Q9NYN1	266	9.15601	0.0789474	4.05641	0.161654	29661.6	-0.240977	0.293233	0.210526	0.304511	0	0	0	0	0	0	0	0.2096
9606.ENSP00000220166	CTSH	335	Cathepsin H heavy chain; Important for the overall degradation of proteins in lysosomes; Belongs to the peptidase C1 family.	P09668	335	8.34893	0.131343	4.22805	0.119403	37393.2	-0.277612	0.292537	0.265672	0.232836	0.0447761	0.00895522	0	15	3	0	0	0.3349
9606.ENSP00000220325	EHD4	541	EH domain-containing protein 4; ATP- and membrane-binding protein that probably controls membrane reorganization/tubulation upon ATP hydrolysis. Plays a role in early endosomal transport.	Q9H223	541	6.327	0.0924214	4.14036	0.144177	61174.4	-0.379482	0.310536	0.22366	0.269871	0	0	0	0	0	0	2	0.64525
9606.ENSP00000220420	TGM5	720	Protein-glutamine gamma-glutamyltransferase 5; Catalyzes the cross-linking of proteins and the conjugation of polyamines to proteins. Contributes to the formation of the cornified cell envelope of keratinocytes; Belongs to the transglutaminase superfamily. Transglutaminase family.	O43548	720	6.0087	0.0972222	4.1979	0.1125	80776.8	-0.271667	0.319444	0.255556	0.215278	0.0194444	0.00277778	0	14	2	0	0	0.50375
9606.ENSP00000220429	GABPB1	395	GA-binding protein subunit beta-1; Transcription factor capable of interacting with purine rich repeats (GA repeats). Acts as a a master regulator of nuclear-encoded mitochondrial genes (By similarity).	Q06547	395	4.77416	0.0303797	4.02089	0.103797	42482.2	-0.234177	0.263291	0.210127	0.308861	0.0683544	0.0151899	0	27	6	0	26	0.539
9606.ENSP00000220478	SCG3	468	Secretogranin-3; Member of the granin protein family that regulates the biogenesis of secretory granules. Acts as a sorting receptor for intragranular proteins including chromogranin A/CHGA (By similarity). May also play a role in angiogenesis. Promotes endothelial proliferation, migration and tube formation through MEK/ERK signaling pathway.	Q8WXD2	468	4.94342	0.0619658	3.97824	0.160256	53004.7	-0.882479	0.252137	0.217949	0.290598	0.262821	0.0769231	0	123	36	0	0	0.5877
9606.ENSP00000220496	DNAJC17	304	DnaJ homolog subfamily C member 17; May negatively affect PAX8-induced thyroglobulin/TG transcription.	Q9NVM6	304	8.60912	0.0328947	3.8803	0.197368	34686.9	-0.971053	0.223684	0.154605	0.361842	0.391447	0.108553	0	119	33	0	61	0.63125
9606.ENSP00000220507	RHOV	236	Rho-related GTP-binding protein RhoV; Plays a role in the control of the actin cytoskeleton via activation of the JNK pathway; Belongs to the small GTPase superfamily. Rho family.	Q96L33	236	8.35763	0.0720339	4.08156	0.135593	26216.9	-0.258898	0.29661	0.233051	0.25	0.0127119	0	0	3	0	0	20	0.32575
9606.ENSP00000220509	VPS18	973	Vacuolar protein sorting-associated protein 18 homolog; Plays a role in vesicle-mediated protein trafficking to lysosomal compartments including the endocytic membrane transport and autophagic pathways. Believed to act as a core component of the putative HOPS and CORVET endosomal tethering complexes which are proposed to be involved in the Rab5-to-Rab7 endosome conversion probably implicating MON…	Q9P253	973	5.7203	0.0945529	4.10183	0.143885	110184	-0.268756	0.31038	0.181912	0.330935	0	0	0	0	0	0	12	0.4587
9606.ENSP00000220514	OIP5	229	Protein Mis18-beta; Required for recruitment of CENPA to centromeres and normal chromosome segregation during mitosis; Belongs to the mis18 family.	O43482	229	7.02436	0.0611354	4.11783	0.122271	24691.2	0.0100437	0.283843	0.253275	0.292576	0	0	0	0	0	0	10	0.15875
9606.ENSP00000220562	EXTL3	919	Exostosin-like 3; Glycosyltransferase which regulates the biosynthesis of heparan sulfate (HS). Important for both skeletal development and hematopoiesis, through the formation of HS proteoglycans (HSPGs). Required for the function of REG3A in regulating keratinocyte proliferation and differentiation.	O43909	919	6.07571	0.104461	4.19285	0.131665	104748	-0.228836	0.330794	0.22198	0.265506	0.00652884	0	0	6	0	0	6	0.503
9606.ENSP00000220592	AGO2	859	Protein argonaute-2; Required for RNA-mediated gene silencing (RNAi) by the RNA- induced silencing complex (RISC). The 'minimal RISC' appears to include AGO2 bound to a short guide RNA such as a microRNA (miRNA) or short interfering RNA (siRNA). These guide RNAs direct RISC to complementary mRNAs that are targets for RISC-mediated gene silencing. The precise mechanism of gene silencing depends on…	Q9UKV8	859	9.32066	0.0849825	4.20169	0.165308	97207	-0.358324	0.293364	0.206054	0.206054	0.0151339	0	0	13	0	0	0	0.9161
9606.ENSP00000220597	PAG1	432	Phosphoprotein associated with glycosphingolipid-enriched microdomains 1; Negatively regulates TCR (T-cell antigen receptor)-mediated signaling in T-cells and FCER1 (high affinity immunoglobulin epsilon receptor)-mediated signaling in mast cells. Promotes CSK activation and recruitment to lipid rafts, which results in LCK inhibition. Inhibits immunological synapse formation by preventing dynamic …	Q9NWQ8	432	4.56874	0.0439815	4.04518	0.111111	46980	-0.761574	0.203704	0.291667	0.280093	0.134259	0.0162037	0	58	7	0	0	0.4414
9606.ENSP00000220616	TG	2768	Thyroglobulin; Acts as a substrate for the production of iodinated thyroid hormones thyroxine (T4) and triiodothyronine (T3). The synthesis of T3 and T4 involves iodination of selected tyrosine residues of TG/thyroglobulin followed by their oxidative coupling in the thyroid follicle lumen (By similarity). Following TG re- internalization and lysosomal-mediated proteolysis, T3 and T4 are released …	P01266	2768	5.40365	0.0910405	4.14296	0.101156	304787	-0.275506	0.274928	0.265173	0.240968	0.0148121	0	0	41	0	0	0	0.4315
9606.ENSP00000220659	BRF2	419	Transcription factor IIIB 50 kDa subunit; General activator of RNA polymerase III transcription. Factor exclusively required for RNA polymerase III transcription of genes with promoter elements upstream of the initiation sites. Contributes to the regulation of gene expression; functions as activator in the absence of oxidative stress. Down-regulates expression of target genes in response to oxida…	Q9HAW0	419	8.28504	0.0596659	4.07596	0.128878	46532.9	-0.254177	0.288783	0.22673	0.274463	0.0644391	0	0	27	0	0	0	0.25725
9606.ENSP00000220669	ZFAND1	268	AN1-type zinc finger protein 1; Plays a role in the regulation of cytoplasmic stress granules (SGs) turnover. SGs are dynamic and transient cytoplasmic ribonucleoprotein assemblies important for cellular protein homeostasis when protein production is suspended after acute exogenous stress. Associates with SGs and is involved in the efficient and specific arsenite-induced clearance process of SGs …	Q8TCF1	268	7.14014	0.0783582	4.17816	0.19403	30787	-0.578731	0.253731	0.179104	0.261194	0.0597015	0	0	16	0	0	0	0.37105
9606.ENSP00000220676	RP1	2156	Oxygen-regulated protein 1; Microtubule-associated protein regulating the stability and length of the microtubule-based axoneme of photoreceptors. Required for the differentiation of photoreceptor cells, it plays a role in the organization of the outer segment of rod and cone photoreceptors ensuring the correct orientation and higher-order stacking of outer segment disks along the photoreceptor a…	P56715	2156	5.54751	0.0621521	4.13036	0.138683	240659	-0.631308	0.250464	0.278757	0.231447	0.0783859	0.0125232	0	169	27	0	6	0.72425
9606.ENSP00000220751	RIPK2	540	Receptor-interacting serine/threonine-protein kinase 2; Serine/threonine/tyrosine kinase that plays an essential role in modulation of innate and adaptive immune responses. Upon stimulation by bacterial peptidoglycans, NOD1 and NOD2 are activated, oligomerize and recruit RIPK2 through CARD-CARD domains. Contributes to the tyrosine phosphorylation of the guanine exchange factor ARHGEF2 through Src…	O43353	540	6.62762	0.0648148	4.15887	0.15	61194.2	-0.420741	0.290741	0.25	0.261111	0.00925926	0	0	5	0	0	0	0.40895
9606.ENSP00000220763	CPQ	472	Carboxypeptidase Q; Carboxypeptidase that may play an important role in the hydrolysis of circulating peptides. Catalyzes the hydrolysis of dipeptides with unsubstituted terminals into amino acids. May play a role in the liberation of thyroxine hormone from its thyroglobulin (Tg) precursor.	Q9Y646	472	5.78913	0.0826271	4.14226	0.116525	51887	-0.0213983	0.324153	0.226695	0.275424	0	0	0	0	0	0	0	0.34395
9606.ENSP00000220764	DECR1	335	2,4-dienoyl-CoA reductase, mitochondrial; Auxiliary enzyme of beta-oxidation. It participates in the metabolism of unsaturated fatty enoyl-CoA esters having double bonds in both even- and odd-numbered positions in mitochondria. Catalyzes the NADP-dependent reduction of 2,4-dienoyl-CoA to yield trans-3-enoyl-CoA.	Q16698	335	9.35251	0.080597	4.08344	0.119403	36067.3	-0.0197015	0.295522	0.256716	0.253731	0	0	0	0	0	0	4	0.40515
9606.ENSP00000220772	SFRP1	314	Secreted frizzled-related protein 1; Soluble frizzled-related proteins (sFRPS) function as modulators of Wnt signaling through direct interaction with Wnts. They have a role in regulating cell growth and differentiation in specific cell types. SFRP1 decreases intracellular beta-catenin levels (By similarity). Has antiproliferative effects on vascular cells, in vitro and in vivo, and can induce, i…	Q8N474	314	9.09709	0.0859873	4.1599	0.178344	35385.2	-0.307006	0.286624	0.219745	0.257962	0.0700637	0	0	22	0	0	42	0.5553
9606.ENSP00000220809	PLAT	562	Tissue-type plasminogen activator chain A; Converts the abundant, but inactive, zymogen plasminogen to plasmin by hydrolyzing a single Arg-Val bond in plasminogen. By controlling plasmin-mediated proteolysis, it plays an important role in tissue remodeling and degradation, in cell migration and many other physiopathological events. Plays a direct role in facilitating neuronal migration; Belongs t…	P00750	562	8.1356	0.0978648	4.20814	0.140569	62916.5	-0.462633	0.259786	0.263345	0.201068	0.0213523	0	0	12	0	0	0	0.32315
9606.ENSP00000220812	DKK4	224	Dickkopf-related protein 4 short form; Antagonizes canonical Wnt signaling by inhibiting LRP5/6 interaction with Wnt and by forming a ternary complex with the transmembrane protein KREMEN that promotes internalization of LRP5/6. DKKs play an important role in vertebrate development, where they locally inhibit Wnt regulated processes such as antero-posterior axial patterning, limb development, som…	Q9UBT3	224	8.80878	0.0357143	4.05192	0.178571	24875.4	-0.530804	0.205357	0.214286	0.223214	0.125	0.0580357	0	28	13	0	0	0.26435
9606.ENSP00000220822	GDAP1	358	Ganglioside-induced differentiation-associated protein 1; Regulates the mitochondrial network by promoting mitochondrial fission; Belongs to the GST superfamily.	Q8TB36	358	8.48483	0.0837989	4.1238	0.173184	41345.2	-0.431844	0.318436	0.187151	0.310056	0.0977654	0.0223464	0	35	8	0	0	0.38605
9606.ENSP00000220849	EIF3E	445	Eukaryotic translation initiation factor 3 subunit E; Component of the eukaryotic translation initiation factor 3 (eIF-3) complex, which is required for several steps in the initiation of protein synthesis. The eIF-3 complex associates with the 40S ribosome and facilitates the recruitment of eIF-1, eIF-1A, eIF-2:GTP:methionyl- tRNAi and eIF-5 to form the 43S pre-initiation complex (43S PIC). The …	P60228	445	5.71132	0.114607	4.16828	0.137079	52220.2	-0.326966	0.34382	0.164045	0.278652	0.0292135	0	0	13	0	0	0	0.7718
9606.ENSP00000220853	EMC2	297	ER membrane protein complex subunit 2.	Q15006	297	6.15262	0.10101	4.09889	0.164983	34833.1	-0.700337	0.279461	0.154882	0.343434	0.0639731	0.040404	0.016835	19	12	5	0	0.47885
9606.ENSP00000220913	CHRAC1	131	Chromatin accessibility complex protein 1; Forms a complex with DNA polymerase epsilon subunit POLE3 and binds naked DNA, which is then incorporated into chromatin, aided by the nucleosome remodeling activity of ISWI/SNF2H and ACF1.	Q9NRG0	131	4.99037	0.0534351	3.98855	0.152672	14710.4	-0.612977	0.267176	0.198473	0.312977	0.175573	0.137405	0.10687	23	18	14	16	0.4633
9606.ENSP00000220940	GML	158	Glycosyl-phosphatidylinositol-anchored molecule-like protein; May play a role in the apoptotic pathway or cell-cycle regulation induced by p53/TP53 after DNA damage.	Q99445	158	6.09646	0.0822785	4.11783	0.0949367	17729.6	0.226582	0.329114	0.234177	0.291139	0	0	0	0	0	0	0	0.09565
9606.ENSP00000221086	MTMR9	549	Myotubularin-related protein 9; Acts as an adapter for myotubularin-related phosphatases. Increases lipid phosphatase MTMR6 catalytic activity, specifically towards phosphatidylinositol 3,5- bisphosphate and MTMR6 binding affinity for phosphorylated phosphatidylinositols. Positively regulates lipid phosphatase MTMR7 catalytic activity (By similarity). Increases MTMR8 catalytic activity towards ph…	Q96QG7	549	5.98204	0.103825	4.19104	0.134791	63460.9	-0.302186	0.326047	0.20765	0.276867	0.0309654	0	0	17	0	0	0	0.34965
9606.ENSP00000221114	DCTN6	190	Dynactin subunit 6; Belongs to the dynactin subunits 5/6 family. Dynactin subunit 6 subfamily.	O00399	190	5.94459	0.0421053	4.08374	0.115789	20746.8	-0.128947	0.289474	0.252632	0.221053	0	0	0	0	0	0	0	0.4527
9606.ENSP00000221130	GSR	522	Glutathione reductase, mitochondrial; Maintains high levels of reduced glutathione in the cytosol.	P00390	522	8.74367	0.0632184	4.13044	0.141762	56256.4	-0.048659	0.285441	0.239464	0.273946	0	0	0	0	0	0	20	0.5298
9606.ENSP00000221132	TNFRSF10A	468	Tumor necrosis factor receptor superfamily member 10A; Receptor for the cytotoxic ligand TNFSF10/TRAIL. The adapter molecule FADD recruits caspase-8 to the activated receptor. The resulting death-inducing signaling complex (DISC) performs caspase-8 proteolytic activation which initiates the subsequent cascade of caspases (aspartate-specific cysteine proteases) mediating apoptosis. Promotes the ac…	O00220	468	6.64052	0.0470085	4.1157	0.128205	50088.5	-0.247863	0.235043	0.275641	0.269231	0.00854701	0	0	4	0	0	30	0.25895
9606.ENSP00000221138	PPP2CB	309	Serine/threonine-protein phosphatase 2A catalytic subunit beta isoform; PP2A can modulate the activity of phosphorylase B kinase casein kinase 2, mitogen-stimulated S6 kinase, and MAP-2 kinase. Belongs to the PPP phosphatase family. PP-1 subfamily.	P62714	309	5.20852	0.113269	4.2042	0.132686	35574.7	-0.445631	0.320388	0.203883	0.223301	0.0194175	0	0	6	0	0	0	0.32295
9606.ENSP00000221166	NEFM	916	Neurofilament medium polypeptide; Neurofilaments usually contain three intermediate filament proteins: L, M, and H which are involved in the maintenance of neuronal caliber.	P07197	916	4.89761	0.0327511	3.7792	0.183406	102471	-1.13046	0.195415	0.208515	0.34607	0.259825	0.125546	0.0218341	238	115	20	308	0.75775
9606.ENSP00000221200	KCTD9	389	BTB/POZ domain-containing protein KCTD9; Substrate-specific adapter of a BCR (BTB-CUL3-RBX1) E3 ubiquitin-protein ligase complex, which mediates the ubiquitination of target proteins, leading to their degradation by the proteasome.	Q7L273	389	5.9547	0.0616967	4.07722	0.128535	42566.2	-0.179692	0.298201	0.267352	0.287918	0	0	0	0	0	0	0	0.38055
9606.ENSP00000221233	EXOSC5	235	Exosome complex component RRP46; Non-catalytic component of the RNA exosome complex which has 3'->5' exoribonuclease activity and participates in a multitude of cellular RNA processing and degradation events. In the nucleus, the RNA exosome complex is involved in proper maturation of stable RNA species such as rRNA, snRNA and snoRNA, in the elimination of RNA processing by-products and non-coding…	Q9NQT4	235	7.53551	0.0468085	4.01026	0.131915	25248.7	-0.0485106	0.27234	0.221277	0.314894	0	0	0	0	0	0	0	0.1838
9606.ENSP00000221265	PAF1	531	RNA polymerase II-associated factor 1 homolog; Component of the PAF1 complex (PAF1C) which has multiple functions during transcription by RNA polymerase II and is implicated in regulation of development and maintenance of embryonic stem cell pluripotency. PAF1C associates with RNA polymerase II through interaction with POLR2A CTD non-phosphorylated and 'Ser-2'- and 'Ser- 5'-phosphorylated forms a…	Q8N7H5	531	4.5256	0.0696798	4.04123	0.145009	59975	-1.16365	0.19209	0.244821	0.269303	0.320151	0.178908	0.0282486	170	95	15	119	0.7907
9606.ENSP00000221307	CYP4F3	520	Cytochrome P450 4F3; A cytochrome P450 monooxygenase involved in the metabolism of various endogenous substrates, including fatty acids and their oxygenated derivatives (oxylipins). Mechanistically, uses molecular oxygen inserting one oxygen atom into a substrate, and reducing the second into a water molecule, with two electrons provided by NADPH via cytochrome P450 reductase (CPR; NADPH-ferrihem…	Q08477	520	7.57257	0.109615	4.16003	0.15	59846.1	-0.0740385	0.35	0.194231	0.282692	0.0365385	0	0	19	0	0	4	0.1884
9606.ENSP00000221315	ZNF432	652	Zinc finger protein 432; May be involved in transcriptional regulation; Belongs to the krueppel C2H2-type zinc-finger protein family.	O94892	652	9.03687	0.0782209	4.12654	0.217791	74835.5	-0.797546	0.231595	0.230061	0.196319	0.095092	0.00153374	0	62	1	0	0	0.2718
9606.ENSP00000221327	ZNF180	692	Zinc finger protein 180; May be involved in transcriptional regulation; Belongs to the krueppel C2H2-type zinc-finger protein family.	Q9UJW8	692	8.04129	0.0780347	4.13514	0.189306	79110.4	-0.939162	0.212428	0.239884	0.183526	0.151734	0.00289017	0	105	2	0	2	0.3111
9606.ENSP00000221399	TULP2	520	TUB like protein 2; Belongs to the TUB family.	O00295	520	8.31386	0.0711538	4.12778	0.161538	58663.4	-0.7325	0.25	0.275	0.253846	0.123077	0.0269231	0	64	14	0	14	0.4539
9606.ENSP00000221403	DHDH	334	Dihydrodiol dehydrogenase; Belongs to the Gfo/Idh/MocA family.	Q9UQ10	334	6.76091	0.0658683	4.10705	0.137725	36381.6	-0.0308383	0.299401	0.209581	0.293413	0	0	0	0	0	0	0	0.38455
9606.ENSP00000221418	ECH1	328	Delta(3,5)-Delta(2,4)-dienoyl-CoA isomerase, mitochondrial; Isomerization of 3-trans,5-cis-dienoyl-CoA to 2-trans,4- trans-dienoyl-CoA.	Q13011	328	8.15978	0.0579268	4.09479	0.131098	35815.8	-0.0426829	0.29878	0.213415	0.286585	0	0	0	0	0	0	0	0.37985
9606.ENSP00000221419	HNRNPL	589	Heterogeneous nuclear ribonucleoprotein L; Splicing factor binding to exonic or intronic sites and acting as either an activator or repressor of exon inclusion. Exhibits a binding preference for CA-rich elements. Component of the heterogeneous nuclear ribonucleoprotein (hnRNP) complexes and associated with most nascent transcripts. Associates, together with APEX1, to the negative calcium responsi…	P14866	589	8.46323	0.0865874	4.13116	0.140917	64132.1	-0.648557	0.241087	0.332767	0.202037	0.220713	0.0424448	0.0186757	130	25	11	82	0.93125
9606.ENSP00000221444	KCNA7	456	Potassium voltage-gated channel subfamily A member 7; Mediates the voltage-dependent potassium ion permeability of excitable membranes. Assuming opened or closed conformations in response to the voltage difference across the membrane, the protein forms a potassium-selective channel through which potassium ions may pass in accordance with their electrochemical gradient (By similarity). Belongs to …	Q96RP8	456	7.03334	0.111842	4.02	0.114035	50558.4	0.267763	0.368421	0.232456	0.280702	0.0285088	0	0	13	0	0	8	0.12455
9606.ENSP00000221452	RELB	579	Transcription factor RelB; NF-kappa-B is a pleiotropic transcription factor which is present in almost all cell types and is involved in many biological processed such as inflammation, immunity, differentiation, cell growth, tumorigenesis and apoptosis. NF-kappa-B is a homo- or heterodimeric complex formed by the Rel-like domain-containing proteins RELA/p65, RELB, NFKB1/p105, NFKB1/p50, REL and N…	Q01201	579	5.83995	0.0569948	4.05576	0.127807	62133.7	-0.378411	0.255613	0.321244	0.238342	0.0483592	0	0	28	0	0	14	0.5769
9606.ENSP00000221455	CLASRP	674	CLK4-associating serine/arginine rich protein; Probably functions as an alternative splicing regulator. May regulate the mRNA splicing of genes such as CLK1. May act by regulating members of the CLK kinase family (By similarity).	Q8N2M8	674	10.4432	0.0578635	3.85346	0.252226	77160.4	-1.44896	0.146884	0.287834	0.238872	0.497033	0.299703	0.078635	335	202	53	313	0.90425
9606.ENSP00000221459	LIN7B	207	Protein lin-7 homolog B; Plays a role in establishing and maintaining the asymmetric distribution of channels and receptors at the plasma membrane of polarized cells. Forms membrane-associated multiprotein complexes that may regulate delivery and recycling of proteins to the correct membrane domains. The tripartite complex composed of LIN7 (LIN7A, LIN7B or LIN7C), CASK and APBA1 may have the pote…	Q9HAP6	207	8.70969	0.0434783	3.94909	0.169082	22895.8	-0.437681	0.270531	0.21256	0.323671	0.0772947	0.0434783	0	16	9	0	0	0.3907
9606.ENSP00000221462	PPP1R37	691	Protein phosphatase 1 regulatory subunit 37; Inhibits phosphatase activity of protein phosphatase 1 (PP1) complexes.	O75864	691	4.96639	0.0332851	3.99917	0.121563	74766.5	-0.519971	0.232996	0.29233	0.327062	0.065123	0.0231548	0.0115774	45	16	8	99	0.53615
9606.ENSP00000221476	CKM	381	Creatine kinase M-type; Reversibly catalyzes the transfer of phosphate between ATP and various phosphogens (e.g. creatine phosphate). Creatine kinase isoenzymes play a central role in energy transduction in tissues with large, fluctuating energy demands, such as skeletal muscle, heart, brain and spermatozoa.	P06732	381	6.77006	0.0787402	4.1342	0.181102	43100.6	-0.589764	0.288714	0.238845	0.23622	0.0892388	0.0183727	0	34	7	0	0	0.62365
9606.ENSP00000221480	PEX11G	241	Peroxisomal membrane protein 11C; Promotes membrane protrusion and elongation on the peroxisomal surface; Belongs to the peroxin-11 family.	Q96HA9	241	9.34735	0.0829876	3.95838	0.116183	26635.7	0.185477	0.340249	0.211618	0.344398	0	0	0	0	0	0	0	0.04255
9606.ENSP00000221485	SLC17A7	560	Vesicular glutamate transporter 1; Mediates the uptake of glutamate into synaptic vesicles at presynaptic nerve terminals of excitatory neural cells. May also mediate the transport of inorganic phosphate.	Q9P2U7	560	7.20061	0.123214	4.14116	0.103571	61612.6	0.225536	0.353571	0.260714	0.242857	0.00714286	0	0	4	0	0	14	0.19905
9606.ENSP00000221486	RNASEH2A	299	Ribonuclease H2 subunit A; Catalytic subunit of RNase HII, an endonuclease that specifically degrades the RNA of RNA:DNA hybrids. Participates in DNA replication, possibly by mediating the removal of lagging-strand Okazaki fragment RNA primers during DNA replication. Mediates the excision of single ribonucleotides from DNA:RNA duplexes. Belongs to the RNase HII family. Eukaryotic subfamily.	O75792	299	5.13645	0.0869565	4.11668	0.123746	33394.5	-0.3	0.304348	0.214047	0.280936	0.0334448	0	0	10	0	0	0	0.4145
9606.ENSP00000221494	SF3A2	464	Splicing factor 3A subunit 2; Involved in pre-mRNA splicing as a component of the splicing factor SF3A complex that contributes to the assembly of the 17S U2 snRNP, and the subsequent assembly of the pre-spliceosome 'E' complex and the pre-catalytic spliceosome 'A' complex. Involved in pre-mRNA splicing as a component of pre- catalytic spliceosome 'B' complexes, including the Bact complex. Intera…	Q15428	464	9.65145	0.0474138	3.78739	0.155172	49255	-0.718534	0.185345	0.411638	0.209052	0.0797414	0.00646552	0	37	3	0	215	0.63665
9606.ENSP00000221496	AMH	560	Muellerian-inhibiting factor; This glycoprotein, produced by the Sertoli cells of the testis, causes regression of the Muellerian duct. It is also able to inhibit the growth of tumors derived from tissues of Muellerian duct origin.	P03971	560	7.03999	0.0410714	3.752	0.110714	59194.4	-0.0630357	0.271429	0.278571	0.3625	0.0196429	0	0	11	0	0	81	0.24405
9606.ENSP00000221498	DKKL1	242	Dickkopf-like protein 1; Involved in fertilization by facilitating sperm penetration of the zona pellucida. May promote spermatocyte apoptosis, thereby limiting sperm production. In adults, may reduces testosterone synthesis in Leydig cells. Is not essential either for development or fertility.	Q9UK85	242	8.10021	0.0454545	3.98483	0.177686	27006.4	-0.450413	0.280992	0.252066	0.309917	0.053719	0.0289256	0	13	7	0	4	0.2343
9606.ENSP00000221515	RETN	108	Resistin; Hormone that seems to suppress insulin ability to stimulate glucose uptake into adipose cells (By similarity). Potentially links obesity to diabetes (By similarity). Promotes chemotaxis in myeloid cells.	Q9HD89	108	6.51684	0.037037	3.93652	0.0925926	11419.3	0.380556	0.259259	0.222222	0.287037	0	0	0	0	0	0	0	0.0651
9606.ENSP00000221538	RSPH6A	717	Radial spoke head 6 homolog A; Belongs to the flagellar radial spoke RSP4/6 family.	Q9H0K4	717	4.35969	0.0850767	4.05524	0.0920502	80912.4	-0.761088	0.248257	0.251046	0.322176	0.167364	0.0613668	0.0055788	120	44	4	70	0.7091
9606.ENSP00000221543	TBC1D17	648	TBC1 domain family member 17; Probable GTPase-activating protein for Rab8; its transient association with Rab8 is mediated by OPTN. Inhibits Rab8-mediated endocytic trafficking, such as of transferrin receptor (TfR) and reduces Rab8 recruitnment to tubules emanating from the endocytic recycling compartment (ERC). Involved in regulation of autophagy. Mediates inhibition of autophagy caused by the …	Q9HA65	648	5.08478	0.0910494	4.08719	0.12037	72669.4	-0.337037	0.307099	0.270062	0.279321	0.0432099	0	0	28	0	0	32	0.3007
9606.ENSP00000221561	TLE5	264	TLE family member 5; Transcriptional corepressor. Acts as dominant repressor towards other family members. Inhibits NF-kappa-B-regulated gene expression. May be required for the initiation and maintenance of the differentiated state. Essential for the transcriptional repressor activity of SIX3 during retina and lens development. Belongs to the WD repeat Groucho/TLE family.	Q08117	197	5.90127	0.0456853	3.99318	0.137056	21969.6	-0.554822	0.253807	0.228426	0.304569	0.101523	0.0761421	0.035533	20	15	7	12	0.24305
9606.ENSP00000221566	SGTA	313	Small glutamine-rich tetratricopeptide repeat-containing protein alpha; Co-chaperone that binds misfolded and hydrophobic patches- containing client proteins in the cytosol. Mediates their targeting to the endoplasmic reticulum but also regulates their sorting to the proteasome when targeting fails. Functions in tail- anchored/type II transmembrane proteins membrane insertion constituting with AS…	O43765	313	4.81127	0.0607029	4.05234	0.0958466	34062.7	-0.490415	0.233227	0.268371	0.325879	0.102236	0	0	32	0	0	0	0.36965
9606.ENSP00000221573	SNAPC2	334	snRNA-activating protein complex subunit 2; Part of the SNAPc complex required for the transcription of both RNA polymerase II and III small-nuclear RNA genes. Binds to the proximal sequence element (PSE), a non-TATA-box basal promoter element common to these 2 types of genes. Recruits TBP and BRF2 to the U6 snRNA TATA box.	Q13487	334	5.79084	0.0359281	3.80271	0.125749	35556	-0.437725	0.218563	0.281437	0.359281	0.0419162	0	0	14	0	0	10	0.23505
9606.ENSP00000221665	FIZ1	496	Flt3-interacting zinc finger protein 1; May be a transcriptional repressor of NRL function in photoreceptors. Does not repress CRX-mediated transactivation (By similarity).	Q96SL8	496	8.5894	0.0604839	3.86476	0.175403	51995.4	-0.376815	0.1875	0.294355	0.304435	0	0	0	0	0	0	177	0.5096
9606.ENSP00000221671	C19orf44	657	Uncharacterized protein C19orf44; Chromosome 19 open reading frame 44.	Q9H6X5	657	5.5242	0.0380518	3.9685	0.138508	71342.2	-0.63379	0.203957	0.266362	0.305936	0.065449	0.00152207	0	43	1	0	0	0.2108
9606.ENSP00000221700	CYP4F2	520	Cytochrome P450 4F2; A cytochrome P450 monooxygenase involved in the metabolism of various endogenous substrates, including fatty acids, eicosanoids and vitamins. Mechanistically, uses molecular oxygen inserting one oxygen atom into a substrate, and reducing the second into a water molecule, with two electrons provided by NADPH via cytochrome P450 reductase (CPR; NADPH-ferrihemoprotein reductase)…	P78329	520	6.60301	0.103846	4.15959	0.151923	59852.8	-0.117885	0.344231	0.2	0.286538	0.0365385	0	0	19	0	0	20	0.24195
9606.ENSP00000221730	EPHX3	360	Epoxide hydrolase 3; Catalyzes the hydrolysis of epoxide-containing fatty acids. Active in vitro against epoxyeicosatrienoic acids (EETs) including 8,9- EET, 9,10-EET, 11,12-EET and 14,15-EET and leukotoxin.	Q9H6B9	360	7.66959	0.125	4.10571	0.122222	40908.1	0.129167	0.383333	0.238889	0.286111	0	0	0	0	0	0	4	0.04135
9606.ENSP00000221742	SLC1A6	564	Excitatory amino acid transporter 4; Sodium-dependent, high-affinity amino acid transporter that mediates the uptake of L-glutamate and also L-aspartate and D-aspartate. Functions as a symporter that transports one amino acid molecule together with two or three Na(+) ions and one proton, in parallel with the counter-transport of one K(+) ion. Mediates Cl(-) flux that is not coupled to amino acid …	P48664	564	9.25516	0.0744681	4.01244	0.0992908	61564.7	0.398759	0.359929	0.225177	0.312057	0	0	0	0	0	0	6	0.2038
9606.ENSP00000221797	LGALS13	139	Galactoside-binding soluble lectin 13; Binds beta-galactoside and lactose. Strong inducer of T-cell apoptosis. Has hemagglutinating activity towards chicken erythrocytes.	Q9UHV8	139	5.43099	0.129496	4.11993	0.122302	16118.4	0.0136691	0.388489	0.230216	0.151079	0	0	0	0	0	0	0	0.24035
9606.ENSP00000221801	FBL	321	rRNA 2'-O-methyltransferase fibrillarin; S-adenosyl-L-methionine-dependent methyltransferase that has the ability to methylate both RNAs and proteins. Involved in pre-rRNA processing by catalyzing the site-specific 2'-hydroxyl methylation of ribose moieties in pre- ribosomal RNA. Site specificity is provided by a guide RNA that base pairs with the substrate (By similarity). Methylation occurs at …	P22087	321	10.1823	0.0654206	3.93024	0.183801	33783.8	-0.480374	0.246106	0.336449	0.17757	0.0809969	0.0186916	0	26	6	0	83	0.9445
9606.ENSP00000221804	CLC	142	Galectin-10; Regulates immune responses through the recognition of cell- surface glycans. Essential for the anergy and suppressive function of CD25-positive regulatory T-cells (Treg).	Q05315	142	6.82752	0.119718	4.16867	0.133803	16452.7	-0.321127	0.330986	0.21831	0.21831	0.00704225	0	0	1	0	0	0	0.4027
9606.ENSP00000221847	EBI3	229	Interleukin-27 subunit beta; Associates with IL27 to form the IL-27 interleukin, a heterodimeric cytokine which functions in innate immunity. IL-27 has pro- and anti-inflammatory properties, that can regulate T-helper cell development, suppress T-cell proliferation, stimulate cytotoxic T-cell activity, induce isotype switching in B-cells, and that has diverse effects on innate immune cells. Among…	Q14213	229	9.40827	0.104803	4.06171	0.10917	25396.1	-0.0737991	0.305677	0.270742	0.235808	0	0	0	0	0	0	0	0.0801
9606.ENSP00000221855	TBCB	244	Tubulin-folding cofactor B; Binds to alpha-tubulin folding intermediates after their interaction with cytosolic chaperonin in the pathway leading from newly synthesized tubulin to properly folded heterodimer. Involved in regulation of tubulin heterodimer dissociation. May function as a negative regulator of axonal growth (By similarity). Belongs to the TBCB family.	Q99426	244	5.05653	0.0983607	4.05768	0.139344	27325.2	-0.539754	0.286885	0.221311	0.254098	0.0901639	0.0245902	0	22	6	0	16	0.3683
9606.ENSP00000221856	FSD1	496	Fibronectin type III and SPRY domain-containing protein 1; May be involved in microtubule organization and stabilization.	Q9BTV5	496	6.54446	0.0826613	4.1532	0.141129	55819	-0.390323	0.278226	0.203629	0.290323	0.046371	0	0	23	0	0	0	0.4784
9606.ENSP00000221859	POLR2I	125	DNA-directed RNA polymerase II subunit RPB9; DNA-dependent RNA polymerase catalyzes the transcription of DNA into RNA using the four ribonucleoside triphosphates as substrates. Component of RNA polymerase II which synthesizes mRNA precursors and many functional non-coding RNAs. Pol II is the central component of the basal RNA polymerase II transcription machinery. It is composed of mobile element…	P36954	125	5.03977	0.096	4.21491	0.144	14523.1	-0.7336	0.24	0.176	0.232	0.04	0	0	5	0	0	0	0.3517
9606.ENSP00000221891	APLP1	651	Amyloid-like protein 1; May play a role in postsynaptic function. The C-terminal gamma-secretase processed fragment, ALID1, activates transcription activation through APBB1 (Fe65) binding (By similarity). Couples to JIP signal transduction through C-terminal binding. May interact with cellular G-protein signaling pathways. Can regulate neurite outgrowth through binding to components of the extrac…	P51693	650	5.53836	0.0446154	4.01644	0.143077	72175.6	-0.628923	0.232308	0.253846	0.313846	0.146154	0.0261538	0	95	17	0	53	0.5234
9606.ENSP00000221922	CCDC9	531	Coiled-coil domain containing 9.	Q9Y3X0	531	5.31651	0.0451977	3.88526	0.190207	59702.3	-1.4742	0.13371	0.297552	0.290019	0.502825	0.19774	0.0885122	267	105	47	109	0.8419
9606.ENSP00000221930	TGFB1	390	Transforming growth factor beta-1 proprotein; Transforming growth factor beta-1 proprotein: Precursor of the Latency-associated peptide (LAP) and Transforming growth factor beta-1 (TGF-beta-1) chains, which constitute the regulatory and active subunit of TGF-beta-1, respectively. Transforming growth factor beta-1: Multifunctional protein that regulates the growth and differentiation of various ce…	P01137	390	8.83141	0.0846154	4.13605	0.148718	44340.7	-0.311282	0.315385	0.24359	0.282051	0.0333333	0	0	13	0	0	16	0.1828
9606.ENSP00000221954	CEACAM4	244	Carcinoembryonic antigen-related cell adhesion molecule 4; Granulocyte orphan receptor that acts as an trigger efficient phagocytosis of attached particles.	O75871	244	6.02922	0.0737705	4.02917	0.0901639	25909	-0.0213115	0.29918	0.286885	0.254098	0	0	0	0	0	0	20	0.189
9606.ENSP00000221957	PLIN3	434	Perilipin-3; Required for the transport of mannose 6-phosphate receptors (MPR) from endosomes to the trans-Golgi network.	O60664	434	5.29565	0.0368664	3.96848	0.117512	47074.4	-0.385253	0.251152	0.214286	0.297235	0.0345622	0.0138249	0	15	6	0	0	0.4481
9606.ENSP00000221972	CD79A	226	B-cell antigen receptor complex-associated protein alpha chain; Required in cooperation with CD79B for initiation of the signal transduction cascade activated by binding of antigen to the B- cell antigen receptor complex (BCR) which leads to internalization of the complex, trafficking to late endosomes and antigen presentation. Also required for BCR surface expression and for efficient differenti…	P11912	226	4.86806	0.0929204	4.14202	0.0884956	25038.1	-0.234513	0.323009	0.292035	0.252212	0	0	0	0	0	0	6	0.14895
9606.ENSP00000221973	LIM2	215	Lens fiber membrane intrinsic protein; Present in the thicker 16-17 nm junctions of mammalian lens fiber cells, where it may contribute to cell junctional organization. Acts as a receptor for calmodulin. May play an important role in both lens development and cataractogenesis; Belongs to the PMP-22/EMP/MP20 family.	P55344	173	9.64429	0.184971	4.01503	0.0982659	19674.1	0.651445	0.404624	0.202312	0.254335	0	0	0	0	0	0	0	0.06375
9606.ENSP00000221978	NKG7	165	Protein NKG7; Natural killer cell granule protein 7; Belongs to the PMP-22/EMP/MP20 family.	Q16617	165	5.884	0.127273	3.91619	0.0606061	17664.4	0.704848	0.375758	0.272727	0.284848	0	0	0	0	0	0	0	0.02785
9606.ENSP00000221980	ICAM5	924	Intercellular adhesion molecule 5; ICAM proteins are ligands for the leukocyte adhesion protein LFA-1 (integrin alpha-L/beta-2).	Q9UMF0	924	5.70967	0.0541126	3.93356	0.106061	97115.3	-0.195671	0.242424	0.288961	0.305195	0.00974026	0	0	9	0	0	83	0.47245
9606.ENSP00000221992	CEACAM5	702	Carcinoembryonic antigen-related cell adhesion molecule 5; Cell surface glycoprotein that plays a role in cell adhesion, intracellular signaling and tumor progression. Mediates homophilic and heterophilic cell adhesion with other carcinoembryonic antigen-related cell adhesion molecules, such as CEACAM6. Plays a role as an oncogene by promoting tumor progression; induces resistance to anoikis of c…	P06731	702	5.43303	0.0811966	4.06135	0.0754986	76794.7	-0.327778	0.296296	0.333333	0.190883	0	0	0	0	0	0	0	0.3413
9606.ENSP00000221996	CRX	299	Cone-rod homeobox protein; Transcription factor that binds and transactivates the sequence 5'-TAATC[CA]-3' which is found upstream of several photoreceptor-specific genes, including the opsin genes. Acts synergistically with other transcription factors, such as NRL, RORB and RAX, to regulate photoreceptor cell-specific gene transcription. Essential for the maintenance of mammalian photoreceptors.…	O43186	299	9.23298	0.090301	3.9549	0.100334	32260.9	-0.551505	0.227425	0.347826	0.234114	0.150502	0.083612	0.0401338	45	25	12	60	0.54415
9606.ENSP00000222002	SULT2A1	285	Bile salt sulfotransferase; Sulfotransferase that utilizes 3'-phospho-5'-adenylyl sulfate (PAPS) as sulfonate donor to catalyze the sulfonation of steroids and bile acids in the liver and adrenal glands.	Q06520	285	5.70626	0.150877	4.14832	0.14386	33779.4	-0.370175	0.354386	0.210526	0.259649	0	0	0	0	0	0	0	0.33485
9606.ENSP00000222005	CDC37	378	Hsp90 co-chaperone Cdc37, N-terminally processed; Co-chaperone that binds to numerous kinases and promotes their interaction with the Hsp90 complex, resulting in stabilization and promotion of their activity. Inhibits HSP90AA1 ATPase activity.	Q16543	378	5.16834	0.0714286	4.05778	0.195767	44467.8	-0.96746	0.243386	0.137566	0.31746	0.227513	0.116402	0	86	44	0	10	0.82435
9606.ENSP00000222008	RABAC1	185	Prenylated Rab acceptor protein 1; General Rab protein regulator required for vesicle formation from the Golgi complex. May control vesicle docking and fusion by mediating the action of Rab GTPases to the SNARE complexes. In addition it inhibits the removal of Rab GTPases from the membrane by GDI. Belongs to the PRA1 family.	Q9UI14	185	6.82815	0.124324	4.04411	0.102703	20647.7	0.265946	0.383784	0.2	0.313514	0	0	0	0	0	0	0	0.10035
9606.ENSP00000222032	CNFN	112	Cornifelin; Part of the insoluble cornified cell envelope (CE) of stratified squamous epithelia; Belongs to the cornifelin family.	Q9BYD5	112	5.70427	0.0803571	4.0821	0.0982143	12376.2	0.0116071	0.241071	0.205357	0.241071	0	0	0	0	0	0	0	0.09635
9606.ENSP00000222033	ZNRF4	429	E3 ubiquitin-protein ligase ZNRF4; E3 ubiquitin-protein ligase which specifically induces ubiquitination and proteasomal degradation of CANX within the endoplasmic reticulum. Could have a role in spermatogenesis (By similarity).	Q8WWF5	429	8.33558	0.0582751	4.07028	0.13986	46957.7	-0.062704	0.284382	0.247086	0.258741	0.02331	0	0	10	0	0	8	0.1435
9606.ENSP00000222115	HAS1	578	Hyaluronan synthase 1; Catalyzes the addition of GlcNAc or GlcUA monosaccharides to the nascent hyaluronan polymer. Therefore, it is essential to hyaluronan synthesis a major component of most extracellular matrices that has a structural role in tissues architectures and regulates cell adhesion, migration and differentiation. This is one of the isozymes catalyzing that reaction. Also able to cata…	Q92839	578	9.35103	0.128028	3.98878	0.126298	64831.4	0.140138	0.356401	0.185121	0.33564	0	0	0	0	0	0	0	0.08515
9606.ENSP00000222120	RAB3D	219	Ras-related protein Rab-3D; Protein transport. Probably involved in regulated exocytosis (By similarity); Belongs to the small GTPase superfamily. Rab family.	O95716	219	4.7633	0.109589	4.13655	0.109589	24266.9	-0.345205	0.283105	0.228311	0.237443	0	0	0	0	0	0	0	0.3828
9606.ENSP00000222122	DBP	325	D site-binding protein; This transcriptional activator recognizes and binds to the sequence 5'-RTTAYGTAAY-3' found in the promoter of genes such as albumin, CYP2A4 and CYP2A5. It is not essential for circadian rhythm generation, but modulates important clock output genes. May be a direct target for regulation by the circadian pacemaker component clock. May affect circadian period and sleep regula…	Q10586	325	9.33826	0.04	3.84909	0.150769	34348.5	-0.589846	0.203077	0.329231	0.304615	0.135385	0.0738462	0.0307692	44	24	10	102	0.5198
9606.ENSP00000222139	EPOR	508	Erythropoietin receptor; Receptor for erythropoietin. Mediates erythropoietin-induced erythroblast proliferation and differentiation. Upon EPO stimulation, EPOR dimerizes triggering the JAK2/STAT5 signaling cascade. In some cell types, can also activate STAT1 and STAT3. May also activate the LYN tyrosine kinase.	P19235	508	4.64189	0.0846457	4.01029	0.0826772	55064.7	-0.0704724	0.309055	0.297244	0.30315	0	0	0	0	0	0	34	0.17305
9606.ENSP00000222145	RASIP1	963	Ras-interacting protein 1; Required for the proper formation of vascular structures that develop via both vasculogenesis and angiogenesis. Acts as a critical and vascular-specific regulator of GTPase signaling, cell architecture, and adhesion, which is essential for endothelial cell morphogenesis and blood vessel tubulogenesis. Regulates the activity of Rho GTPases in part by recruiting ARHGAP29 …	Q5U651	963	8.16616	0.0612669	3.94874	0.130841	103456	-0.352544	0.251298	0.293873	0.321911	0.046729	0.00934579	0.00207684	45	9	2	80	0.5467
9606.ENSP00000222219	DNASE2	360	Deoxyribonuclease-2-alpha; Hydrolyzes DNA under acidic conditions with a preference for double-stranded DNA. Plays a major role in the degradation of nuclear DNA in cellular apoptosis during development. Necessary for proper fetal development and for definitive erythropoiesis in fetal liver, where it degrades nuclear DNA expelled from erythroid precursor cells; Belongs to the DNase II family.	O00115	360	8.296	0.122222	4.13669	0.0972222	39580.4	-0.261389	0.302778	0.302778	0.225	0.0416667	0	0	15	0	0	0	0.20235
9606.ENSP00000222224	LENG1	264	Leukocyte receptor cluster member 1.	Q96BZ8	264	9.80695	0.0340909	3.81084	0.242424	30527.7	-1.50909	0.166667	0.219697	0.32197	0.481061	0.280303	0.140152	127	74	37	36	0.5332
9606.ENSP00000222247	RPL18A	176	Ribosomal protein L18a; Belongs to the eukaryotic ribosomal protein eL20 family.	Q02543	176	10.7247	0.113636	4.15452	0.261364	20762.1	-0.667045	0.272727	0.193182	0.181818	0.0965909	0	0	17	0	0	0	0.32095
9606.ENSP00000222248	SLC5A5	643	Sodium/iodide cotransporter; Mediates iodide uptake in the thyroid gland; Belongs to the sodium:solute symporter (SSF) (TC 2.A.21) family.	Q92911	643	7.3746	0.0948678	3.99209	0.0684292	68665.6	0.520684	0.371695	0.251944	0.311042	0.00622084	0	0	4	0	0	8	0.11855
9606.ENSP00000222250	ARRDC2	407	Arrestin domain containing 2; Belongs to the arrestin family.	Q8TBH0	407	9.3273	0.0761671	4.02266	0.140049	44378.5	-0.140541	0.29484	0.257985	0.272727	0	0	0	0	0	0	20	0.1308
9606.ENSP00000222254	PIK3R2	728	Phosphatidylinositol 3-kinase regulatory subunit beta; Regulatory subunit of phosphoinositide-3-kinase (PI3K), a kinase that phosphorylates PtdIns(4,5)P2 (Phosphatidylinositol 4,5- bisphosphate) to generate phosphatidylinositol 3,4,5-trisphosphate (PIP3). PIP3 plays a key role by recruiting PH domain-containing proteins to the membrane, including AKT1 and PDPK1, activating signaling cascades invo…	O00459	728	6.02581	0.0714286	4.05377	0.149725	81544.3	-0.626786	0.266484	0.240385	0.300824	0.122253	0.0260989	0	89	19	0	66	0.6505
9606.ENSP00000222256	RAB3A	220	Ras-related protein Rab-3A; Small GTP-binding protein that plays a central role in regulated exocytosis and secretion. Controls the recruitment, tethering and docking of secretory vesicles to the plasma membrane (By similarity). Upon stimulation, switches to its active GTP-bound form, cycles to vesicles and recruits effectors such as RIMS1, RIMS2, Rabphilin-3A/RPH3A, RPH3AL or SYTL4 to help the d…	P20336	220	4.85481	0.113636	4.16271	0.118182	24983.6	-0.479545	0.286364	0.2	0.204545	0.0363636	0	0	8	0	0	0	0.45335
9606.ENSP00000222271	COMP	757	Cartilage oligomeric matrix protein; May play a role in the structural integrity of cartilage via its interaction with other extracellular matrix proteins such as the collagens and fibronectin. Can mediate the interaction of chondrocytes with the cartilage extracellular matrix through interaction with cell surface integrin receptors. Could play a role in the pathogenesis of osteoarthritis. Potent…	P49747	757	4.35679	0.0620872	4.08732	0.107001	82859.7	-0.730251	0.211361	0.260238	0.167768	0.195509	0.0568032	0.011889	148	43	9	6	0.54335
9606.ENSP00000222284	TMEM147	224	Transmembrane protein 147; Acts as a negative regulator of CHRM3 function, most likely by interfering with its trafficking to the cell membrane. Negatively regulates CHRM3-mediated calcium mobilization and activation of RPS6KA1/p90RSK activity.	Q9BVK8	224	7.60843	0.165179	4.08676	0.0848214	25260.6	0.754911	0.441964	0.169643	0.308036	0	0	0	0	0	0	2	0.04275
9606.ENSP00000222286	GAPDHS	408	Glyceraldehyde-3-phosphate dehydrogenase, testis-specific; May play an important role in regulating the switch between different pathways for energy production during spermiogenesis and in the spermatozoon. Required for sperm motility and male fertility (By similarity).	O14556	408	8.38529	0.0710784	4.12151	0.129902	44500.6	-0.209804	0.286765	0.264706	0.223039	0.0563725	0	0	23	0	0	8	0.6572
9606.ENSP00000222305	USF2	346	Upstream stimulatory factor 2; Transcription factor that binds to a symmetrical DNA sequence (E-boxes) (5'-CACGTG-3') that is found in a variety of viral and cellular promoters.	Q15853	346	4.97423	0.0462428	4.00375	0.104046	36954.3	-0.602601	0.202312	0.245665	0.265896	0.118497	0.0578035	0.0375723	41	20	13	20	0.56185
9606.ENSP00000222329	ERF	548	ETS domain-containing transcription factor ERF; Potent transcriptional repressor that binds to the H1 element of the Ets2 promoter. May regulate other genes involved in cellular proliferation. Required for extraembryonic ectoderm differentiation, ectoplacental cone cavity closure, and chorioallantoic attachment (By similarity). May be important for regulating trophoblast stem cell differentiation…	P50548	548	6.85202	0.0784672	3.94517	0.131387	58702.3	-0.642336	0.222628	0.374088	0.231752	0.0237226	0	0	13	0	0	118	0.73445
9606.ENSP00000222330	GSK3A	483	Glycogen synthase kinase-3 alpha; Constitutively active protein kinase that acts as a negative regulator in the hormonal control of glucose homeostasis, Wnt signaling and regulation of transcription factors and microtubules, by phosphorylating and inactivating glycogen synthase (GYS1 or GYS2), CTNNB1/beta-catenin, APC and AXIN1. Requires primed phosphorylation of the majority of its substrates. C…	P49840	483	8.95313	0.0786749	4.03597	0.111801	50980.2	-0.219876	0.277433	0.337474	0.215321	0.00828157	0	0	4	0	0	94	0.6816
9606.ENSP00000222339	ZNF574	986	Zinc finger protein 574; May be involved in transcriptional regulation.	Q6ZN55	896	8.44099	0.0591518	4.02414	0.175223	98899.1	-0.508147	0.220982	0.234375	0.289062	0.0636161	0.0178571	0	57	16	0	95	0.5287
9606.ENSP00000222345	SIPA1L3	1781	Signal-induced proliferation-associated 1-like protein 3; Plays a critical role in epithelial cell morphogenesis, polarity, adhesion and cytoskeletal organization in the lens.	O60292	1781	8.57283	0.064009	4.10162	0.150477	194608	-0.673723	0.221224	0.298147	0.235823	0.119034	0.0207748	0	212	37	0	52	0.75565
9606.ENSP00000222374	CADM4	388	Cell adhesion molecule 4; Involved in the cell-cell adhesion. Has calcium- and magnesium-independent cell-cell adhesion activity. May have tumor- suppressor activity.	Q8NFZ8	388	5.9173	0.0721649	4.07492	0.128866	42784.8	-0.243299	0.304124	0.216495	0.270619	0.0438144	0	0	17	0	0	4	0.3349
9606.ENSP00000222381	PON1	355	Serum paraoxonase/arylesterase 1; Hydrolyzes the toxic metabolites of a variety of organophosphorus insecticides. Capable of hydrolyzing a broad spectrum of organophosphate substrates and lactones, and a number of aromatic carboxylic acid esters. Mediates an enzymatic protection of low density lipoproteins against oxidative modification and the consequent series of events leading to atheroma form…	P27169	355	5.08416	0.104225	4.10006	0.107042	39730.8	-0.0912676	0.36338	0.256338	0.270423	0	0	0	0	0	0	0	0.28255
9606.ENSP00000222382	CYP3A43	504	Cytochrome P450 3A43; Exhibits low testosterone 6-beta-hydroxylase activity; Belongs to the cytochrome P450 family.	Q9HB55	503	8.26506	0.105368	4.13809	0.135189	57669.1	-0.0363817	0.361829	0.206759	0.262425	0.0636183	0.00795229	0	32	4	0	18	0.31535
9606.ENSP00000222388	ABCF2	634	ATP binding cassette subfamily F member 2.	Q9UG63	623	6.95263	0.0642055	4.15249	0.18138	71289.5	-0.499037	0.282504	0.179775	0.311396	0.0626003	0.0176565	0	39	11	0	6	0.6348
9606.ENSP00000222390	HGF	728	Hepatocyte growth factor alpha chain; Potent mitogen for mature parenchymal hepatocyte cells, seems to be a hepatotrophic factor, and acts as a growth factor for a broad spectrum of tissues and cell types. Activating ligand for the receptor tyrosine kinase MET by binding to it and promoting its dimerization. Belongs to the peptidase S1 family. Plasminogen subfamily.	P14210	728	8.22438	0.0961538	4.24638	0.159341	83132.9	-0.604258	0.270604	0.255495	0.177198	0.152473	0.0137363	0	111	10	0	6	0.46195
9606.ENSP00000222399	LAMB1	1786	Laminin subunit beta-1; Binding to cells via a high affinity receptor, laminin is thought to mediate the attachment, migration and organization of cells into tissues during embryonic development by interacting with other extracellular matrix components. Involved in the organization of the laminar architecture of cerebral cortex. It is probably required for the integrity of the basement membrane/g…	P07942	1786	4.83236	0.0694289	4.18571	0.118701	198037	-0.468813	0.240202	0.231243	0.24692	0.0347144	0.0055991	0	62	10	0	12	0.61745
9606.ENSP00000222402	UBE2D4	147	Ubiquitin-conjugating enzyme E2 D4; Accepts ubiquitin from the E1 complex and catalyzes its covalent attachment to other proteins. In vitro able to promote polyubiquitination using all 7 ubiquitin Lys residues, but may prefer 'Lys-11' and 'Lys-48'-linked polyubiquitination. Belongs to the ubiquitin-conjugating enzyme family.	Q9Y2X8	147	6.88357	0.102041	4.18255	0.129252	16648.9	-0.366667	0.29932	0.244898	0.210884	0.0748299	0	0	11	0	0	0	0.2121
9606.ENSP00000222462	WNT16	365	Protein Wnt-16; Ligand for members of the frizzled family of seven transmembrane receptors. Probable developmental protein. May be a signaling molecule which affects the development of discrete regions of tissues. Is likely to signal over only few cell diameters (By similarity).	Q9UBV4	365	8.96725	0.0794521	4.19719	0.164384	40689.6	-0.33726	0.252055	0.235616	0.249315	0.0547945	0.0383562	0.0219178	20	14	8	2	0.3214
9606.ENSP00000222481	CPA2	419	Carboxypeptidase A2.	P48052	419	5.67807	0.109785	4.19087	0.124105	47029.8	-0.220764	0.329356	0.245823	0.24105	0.0381862	0	0	16	0	0	0	0.38805
9606.ENSP00000222482	CPA4	421	Carboxypeptidase A4; Metalloprotease that could be involved in the histone hyperacetylation pathway. Releases a C-terminal amino acid, with preference for -Phe, -Leu, -Ile, -Met, -Tyr and -Val ; Belongs to the peptidase M14 family.	Q9UI42	421	6.22645	0.111639	4.18424	0.125891	47350.7	-0.364846	0.313539	0.263658	0.230404	0.0688836	0.0285036	0	29	12	0	0	0.4097
9606.ENSP00000222511	GTPBP10	387	GTP-binding protein 10; May be involved in the ribosome maturation process. Complements an ObgE(CgtA) function in E.coli ribosome maturation. Plays a role of GTPase in vitro. When missing, disorganization of the nucleolar architecture is observed; Belongs to the TRAFAC class OBG-HflX-like GTPase superfamily. OBG GTPase family.	A4D1E9	387	9.12216	0.0645995	4.10591	0.165375	42932.4	-0.242119	0.307494	0.232558	0.260982	0.0284238	0	0	11	0	0	2	0.5074
9606.ENSP00000222543	TFPI2	235	Tissue factor pathway inhibitor 2; May play a role in the regulation of plasmin-mediated matrix remodeling. Inhibits trypsin, plasmin, factor VIIa/tissue factor and weakly factor Xa. Has no effect on thrombin.	P48307	235	8.88337	0.12766	4.12762	0.161702	26933.7	-0.517872	0.26383	0.221277	0.229787	0	0	0	0	0	0	0	0.2356
9606.ENSP00000222547	BET1	118	BET1 homolog; Required for vesicular transport from the ER to the Golgi complex. Functions as a SNARE involved in the docking process of ER- derived vesicles with the cis-Golgi membrane (By similarity).	O15155	118	9.14421	0.110169	4.04197	0.135593	13289.3	-0.134746	0.330508	0.254237	0.279661	0	0	0	0	0	0	4	0.2323
9606.ENSP00000222553	NAMPT	491	Nicotinamide phosphoribosyltransferase; Catalyzes the condensation of nicotinamide with 5- phosphoribosyl-1-pyrophosphate to yield nicotinamide mononucleotide, an intermediate in the biosynthesis of NAD. It is the rate limiting component in the mammalian NAD biosynthesis pathway. The secreted form behaves both as a cytokine with immunomodulating properties and an adipokine with anti-diabetic prop…	P43490	491	6.69134	0.105906	4.11628	0.150713	55520.4	-0.429328	0.334012	0.228106	0.226069	0.0468432	0	0	23	0	0	0	0.57615
9606.ENSP00000222567	TWISTNB	338	DNA-directed RNA polymerase I subunit RPA43; DNA-dependent RNA polymerase catalyzes the transcription of DNA into RNA using the four ribonucleoside triphosphates as substrates. Component of RNA polymerase I which synthesizes ribosomal RNA precursors. Through its association with RRN3/TIF-IA may be involved in recruitment of Pol I to rDNA promoters; Belongs to the eukaryotic RPA43 RNA polymerase s…	Q3B726	338	6.53065	0.0591716	4.11604	0.171598	37431.9	-0.704734	0.233728	0.242604	0.263314	0.201183	0.142012	0.0946746	68	48	32	12	0.5429
9606.ENSP00000222573	ITGB8	769	Integrin beta-8; Integrin alpha-V:beta-8 (ITGAV:ITGB8) is a receptor for fibronectin. It recognizes the sequence R-G-D in its ligands. Integrin alpha-V:beta-6 (ITGAV:ITGB6) mediates R-G-D-dependent release of transforming growth factor beta-1 (TGF-beta-1) from regulatory Latency-associated peptide (LAP), thereby playing a key role in TGF-beta-1 activation on the surface of activated regulatory T-…	P26012	769	7.0588	0.0793238	4.20774	0.141743	85631.1	-0.248765	0.280884	0.245774	0.20156	0.0182055	0	0	14	0	0	2	0.2269
9606.ENSP00000222574	HBP1	514	HMG box-containing protein 1; Transcriptional repressor that binds to the promoter region of target genes. Plays a role in the regulation of the cell cycle and of the Wnt pathway. Binds preferentially to the sequence 5'- TTCATTCATTCA-3'. Binding to the histone H1.0 promoter is enhanced by interaction with RB1. Disrupts the interaction between DNA and TCF4.	O60381	514	5.78527	0.0875486	4.1839	0.138132	57644.7	-0.686381	0.2393	0.299611	0.22179	0.126459	0.0272374	0	65	14	0	0	0.398
9606.ENSP00000222584	SP4	784	Transcription factor Sp4; Binds to GT and GC boxes promoters elements. Probable transcriptional activator.	Q02446	784	6.61114	0.0191327	3.88216	0.0714286	81984	-0.436097	0.211735	0.313776	0.202806	0.0956633	0.0357143	0.00382653	75	28	3	133	0.6778
9606.ENSP00000222644	MPP6	540	MAGUK p55 subfamily member 6; Membrane palmitoylated protein 6; Belongs to the MAGUK family.	Q99547	160	5.15236	0.075	3.95583	0.2	19023.5	-0.931875	0.25625	0.1375	0.375	0.1625	0.05	0	26	8	0	0	0.4692
9606.ENSP00000222674	NPVF	196	Pro-FMRFamide-related neuropeptide VF; Neuropeptide RFRP-1 acts as a potent negative regulator of gonadotropin synthesis and secretion. Neuropeptides NPSF and NPVF efficiently inhibit forskolin-induced production of cAMP, but RFRP-2 shows no inhibitory activity. Neuropeptide RFRP-1 induces secretion of prolactin in rats. Neuropeptide NPVF blocks morphine-induced analgesia. Belongs to the FARP (FM…	Q9HCQ7	196	9.25806	0.0663265	4.13024	0.163265	22326.4	-0.578061	0.255102	0.265306	0.270408	0.153061	0.0459184	0	30	9	0	2	0.29275
9606.ENSP00000222693	CAV2	162	Caveolin-2; May act as a scaffolding protein within caveolar membranes. Interacts directly with G-protein alpha subunits and can functionally regulate their activity. Acts as an accessory protein in conjunction with CAV1 in targeting to lipid rafts and driving caveolae formation. The Ser-36 phosphorylated form has a role in modulating mitosis in endothelial cells. Positive regulator of cellular m…	P51636	162	5.06136	0.111111	4.09491	0.111111	18291	0.301235	0.376543	0.179012	0.253086	0.0864198	0.0308642	0	14	5	0	0	0.14315
9606.ENSP00000222718	HOXA2	376	Homeobox protein Hox-A2; Sequence-specific transcription factor which is part of a developmental regulatory system that provides cells with specific positional identities on the anterior-posterior axis; Belongs to the Antp homeobox family. Proboscipedia subfamily.	O43364	376	5.5391	0.0638298	4.0673	0.119681	41001.2	-0.605319	0.223404	0.297872	0.271277	0.125	0.0452128	0.0159574	47	17	6	40	0.51345
9606.ENSP00000222725	LFNG	379	Beta-1,3-N-acetylglucosaminyltransferase lunatic fringe; Glycosyltransferase that initiates the elongation of O-linked fucose residues attached to EGF-like repeats in the extracellular domain of Notch molecules. Modulates NOTCH1 activity by modifying O- fucose residues at specific EGF-like domains resulting in inhibition of NOTCH1 activation by JAG1 and enhancement of NOTCH1 activation by DLL1 vi…	Q8NES3	379	9.3547	0.0765172	4.05957	0.166227	41772.7	-0.149868	0.28496	0.234828	0.300792	0	0	0	0	0	0	97	0.37855
9606.ENSP00000222726	HOXA5	270	Homeobox protein Hox-A5; Sequence-specific transcription factor which is part of a developmental regulatory system that provides cells with specific positional identities on the anterior-posterior axis. Also binds to its own promoter. Binds specifically to the motif 5'-CYYNATTA[TG]Y-3'.	P20719	270	9.31596	0.0888889	4.02273	0.159259	29344.9	-0.864444	0.177778	0.355556	0.22963	0.062963	0.00740741	0	17	2	0	42	0.58855
9606.ENSP00000222728	HOXA6	233	Homeobox protein Hox-A6; Sequence-specific transcription factor which is part of a developmental regulatory system that provides cells with specific positional identities on the anterior-posterior axis; Belongs to the Antp homeobox family.	P31267	233	9.1827	0.128755	4.10233	0.145923	26338.9	-0.902146	0.236052	0.309013	0.206009	0.175966	0	0	41	0	0	0	0.2934
9606.ENSP00000222747	TSPAN12	305	Tetraspanin-12; Regulator of cell surface receptor signal transduction. Plays a central role in retinal vascularization by regulating norrin (NDP) signal transduction. Acts in concert with norrin (NDP) to promote FZD4 multimerization and subsequent activation of FZD4, leading to promote accumulation of beta-catenin (CTNNB1) and stimulate LEF/TCF-mediated transcriptional programs. Suprisingly, it …	O95859	305	5.7232	0.12459	4.18091	0.101639	35382.2	0.239672	0.383607	0.17377	0.304918	0.00983607	0	0	3	0	0	0	0.06175
9606.ENSP00000222792	CHN2	468	Beta-chimaerin; GTPase-activating protein for p21-rac. Insufficient expression of beta-2 chimaerin is expected to lead to higher Rac activity and could therefore play a role in the progression from low- grade to high-grade tumors.	P52757	468	7.04487	0.0897436	4.19895	0.17094	53923	-0.463034	0.305556	0.200855	0.25	0.0683761	0.017094	0	32	8	0	0	0.50855
9606.ENSP00000222800	ABHD11	315	Protein ABHD11; Abhydrolase domain containing 11.	Q8NFV4	315	9.50072	0.0634921	4.03728	0.139683	34689.5	-0.0898413	0.304762	0.247619	0.288889	0	0	0	0	0	0	10	0.1217
9606.ENSP00000222803	FKBP14	211	Peptidyl-prolyl cis-trans isomerase FKBP14; PPIase which accelerates the folding of proteins during protein synthesis. Has a preference for substrates containing 4- hydroxylproline modifications, including type III collagen. May also target type VI and type X collagens.	Q9NWM8	211	5.69552	0.0947867	4.06527	0.180095	24171.4	-0.451659	0.327014	0.203791	0.274882	0.0379147	0	0	8	0	0	0	0.3825
9606.ENSP00000222812	STX1A	288	Syntaxin-1A; Plays an essential role in hormone and neurotransmitter calcium-dependent exocytosis and endocytosis. Part of the SNARE (Soluble NSF Attachment Receptor) complex composed of SNAP25, STX1A and VAMP2 which mediates the fusion of synaptic vesicles with the presynaptic plasma membrane. STX1A and SNAP25 are localized on the plasma membrane while VAMP2 resides in synaptic vesicles. The pai…	Q16623	288	5.13798	0.0451389	3.98818	0.173611	33023.1	-0.589583	0.260417	0.163194	0.28125	0.0972222	0	0	28	0	0	2	0.6015
9606.ENSP00000222823	NOD1	953	Nucleotide-binding oligomerization domain-containing protein 1; Enhances caspase-9-mediated apoptosis. Induces NF-kappa-B activity via RIPK2 and IKK-gamma. Confers responsiveness to intracellular bacterial lipopolysaccharides (LPS). Forms an intracellular sensing system along with ARHGEF2 for the detection of microbial effectors during cell invasion by pathogens. Required for RHOA and RIPK2 depen…	Q9Y239	953	6.70947	0.089192	4.11536	0.132214	107690	-0.110388	0.333683	0.204617	0.303253	0	0	0	0	0	0	4	0.39295
9606.ENSP00000222968	PDAP1	181	28 kDa heat- and acid-stable phosphoprotein; Enhances PDGFA-stimulated cell growth in fibroblasts, but inhibits the mitogenic effect of PDGFB.	Q13442	181	8.84031	0.0165746	3.71476	0.254144	20629.8	-1.61215	0.132597	0.165746	0.331492	0.552486	0.314917	0.0994475	100	57	18	45	0.65035
9606.ENSP00000222982	CYP3A5	502	Cytochrome P450 3A5; A cytochrome P450 monooxygenase involved in the metabolism of steroid hormones and vitamins. Mechanistically, uses molecular oxygen inserting one oxygen atom into a substrate, and reducing the second into a water molecule, with two electrons provided by NADPH via cytochrome P450 reductase (NADPH--hemoprotein reductase). Catalyzes the hydroxylation of carbon-hydrogen bonds. Ex…	P20815	502	8.86493	0.103586	4.11055	0.13745	57107.9	-0.115538	0.356574	0.221116	0.252988	0.0537849	0.0199203	0	27	10	0	0	0.3651
9606.ENSP00000222990	SNX8	465	Sorting nexin-8; May be involved in several stages of intracellular trafficking. May play a role in intracellular protein transport from early endosomes to the trans-Golgi network.	Q9Y5X2	465	6.95581	0.0709677	4.09866	0.152688	52568.8	-0.342151	0.290323	0.204301	0.324731	0.00430107	0	0	2	0	0	20	0.4218
9606.ENSP00000223023	WASL	505	Neural Wiskott-Aldrich syndrome protein; Regulates actin polymerization by stimulating the actin- nucleating activity of the Arp2/3 complex. Involved in various processes, such as mitosis and cytokinesis, via its role in the regulation of actin polymerization. Together with CDC42, involved in the extension and maintenance of the formation of thin, actin-rich surface projections called filopodia. …	O00401	505	8.04541	0.0534653	4.00605	0.134653	54826.3	-0.835446	0.20198	0.364356	0.2	0.160396	0.0732673	0.0316832	81	37	16	148	0.825
9606.ENSP00000223026	HYAL4	481	Hyaluronidase-4; Endo-hyaluronidase that degrades hyaluronan to smaller oligosaccharide fragments. Has also chondroitin sulfate hydrolase activity, The best substrate being the galactosaminidic linkage in the sequence of a trisulfated tetrasaccharide.	Q2M3T9	481	8.67527	0.116424	4.19084	0.12474	54248.7	-0.163617	0.336798	0.253638	0.243243	0.033264	0.010395	0	16	5	0	0	0.20305
9606.ENSP00000223029	AIMP2	320	Aminoacyl tRNA synthase complex-interacting multifunctional protein 2; Required for assembly and stability of the aminoacyl-tRNA synthase complex. Mediates ubiquitination and degradation of FUBP1, a transcriptional activator of MYC, leading to MYC down-regulation which is required for aveolar type II cell differentiation. Blocks MDM2-mediated ubiquitination and degradation of p53/TP53. Functions …	Q13155	320	8.45015	0.06875	4.14896	0.125	35348.4	-0.14375	0.3125	0.25	0.271875	0.028125	0.00625	0	9	2	0	0	0.34245
9606.ENSP00000223061	PCOLCE	449	Procollagen C-endopeptidase enhancer 1; Binds to the C-terminal propeptide of type I procollagen and enhances procollagen C-proteinase activity.	Q15113	449	7.40887	0.077951	4.05976	0.104677	47971.9	-0.285523	0.258352	0.311804	0.224944	0.0668151	0	0	30	0	0	2	0.3167
9606.ENSP00000223073	RBM28	759	RNA-binding protein 28; Nucleolar component of the spliceosomal ribonucleoprotein complexes.	Q9NW13	759	9.26496	0.0487484	4.00699	0.214756	85736.6	-0.956126	0.221344	0.197628	0.27668	0.263505	0.126482	0.0408432	200	96	31	57	0.84225
9606.ENSP00000223095	SERPINE1	402	Plasminogen activator inhibitor 1; Serine protease inhibitor. Inhibits TMPRSS7. Is a primary inhibitor of tissue-type plasminogen activator (PLAT) and urokinase-type plasminogen activator (PLAU). As PLAT inhibitor, it is required for fibrinolysis down-regulation and is responsible for the controlled degradation of blood clots. As PLAU inhibitor, it is involved in the regulation of cell adhesion a…	P05121	402	6.67588	0.0945274	4.13477	0.124378	45059.5	-0.0589552	0.323383	0.21393	0.268657	0	0	0	0	0	0	0	0.74465
9606.ENSP00000223114	MOGAT3	341	2-acylglycerol O-acyltransferase 3; Catalyzes the formation of diacylglycerol from 2- monoacylglycerol and fatty acyl-CoA. Also able to catalyze the terminal step in triacylglycerol synthesis by using diacylglycerol and fatty acyl-CoA as substrates. Has a preference toward palmitoyl-CoA and oleoyl-CoA. May be involved in absorption of dietary fat in the small intestine by catalyzing the resynthes…	Q86VF5	341	8.86429	0.146628	4.13337	0.111437	38729.6	0.175953	0.387097	0.228739	0.249267	0.0293255	0	0	10	0	0	4	0.0927
9606.ENSP00000223127	PLOD3	738	Multifunctional procollagen lysine hydroxylase and glycosyltransferase LH3; Multifunctional enzyme that catalyzes a series of essential post-translational modifications on Lys residues in procollagen. Plays a redundant role in catalyzing the formation of hydroxylysine residues in -Xaa-Lys-Gly- sequences in collagens. Plays a redundant role in catalyzing the transfer of galactose onto hydroxylysin…	O60568	738	5.68603	0.116531	4.16869	0.138211	84784.1	-0.422087	0.329268	0.233062	0.247967	0.0406504	0	0	30	0	0	22	0.3754
9606.ENSP00000223129	RPA3	121	Replication protein A 14 kDa subunit; As part of the heterotrimeric replication protein A complex (RPA/RP-A), binds and stabilizes single-stranded DNA intermediates that form during DNA replication or upon DNA stress. It prevents their reannealing and in parallel, recruits and activates different proteins and complexes involved in DNA metabolism. Thereby, it plays an essential role both in DNA re…	P35244	121	4.96468	0.0826446	4.11247	0.123967	13568.6	0.0190083	0.338843	0.206612	0.247934	0	0	0	0	0	0	0	0.40195
9606.ENSP00000223136	FIS1	152	Mitochondrial fission 1 protein; Involved in the fragmentation of the mitochondrial network and its perinuclear clustering. Plays a minor role in the recruitment and association of the fission mediator dynamin-related protein 1 (DNM1L) to the mitochondrial surface and mitochondrial fission. Can induce cytochrome c release from the mitochondrion to the cytosol, ultimately leading to apoptosis. Als…	Q9Y3D6	152	8.83612	0.0789474	3.874	0.157895	16937.5	-0.232895	0.335526	0.197368	0.348684	0.0328947	0	0	5	0	0	26	0.3755
9606.ENSP00000223145	GLCCI1	547	Glucocorticoid-induced transcript 1 protein; Glucocorticoid induced 1.	Q86VQ1	547	9.54314	0.0347349	3.94561	0.140768	58022.9	-0.738026	0.16819	0.374771	0.210238	0.131627	0.0548446	0.0201097	72	30	11	119	0.7398
9606.ENSP00000223167	MYL10	226	Myosin light chain 10.	Q9BUA6	226	5.55706	0.079646	4.12479	0.137168	25307.6	-0.365487	0.269912	0.230088	0.287611	0	0	0	0	0	0	0	0.5155
9606.ENSP00000223208	CEP41	373	Centrosomal protein of 41 kDa; Required during ciliogenesis for tubulin glutamylation in cilium. Probably acts by participating in the transport of TTLL6, a tubulin polyglutamylase, between the basal body and the cilium. Belongs to the CEP41 family.	Q9BYV8	373	8.4564	0.0643432	4.0985	0.155496	41367.9	-0.82815	0.227882	0.294906	0.246649	0.168901	0.0134048	0	63	5	0	2	0.52615
9606.ENSP00000223210	ZNF862	1169	Zinc finger protein 862; May be involved in transcriptional regulation.	O60290	1169	6.87214	0.0829769	4.17165	0.14799	131653	-0.313944	0.293413	0.224123	0.28657	0.025663	0	0	30	0	0	0	0.6861
9606.ENSP00000223215	MEST	335	Mesoderm-specific transcript homolog protein; Mesoderm specific transcript; Belongs to the AB hydrolase superfamily.	Q5EB52	335	9.74519	0.131343	4.0953	0.152239	38829.6	-0.105075	0.39403	0.250746	0.229851	0	0	0	0	0	0	0	0.18465
9606.ENSP00000223273	YAE1	226	Protein YAE1 homolog; The complex LTO1:YAE1 functions as a target specific adapter that probably recruits apo-ABCE1 to the cytosolic iron-sulfur protein assembly (CIA) complex machinery. May be required for biogenesis of the large ribosomal subunit and initiation of translation.	Q9NRH1	226	5.35124	0.0530973	4.12381	0.141593	25299.2	-0.510177	0.278761	0.230088	0.269912	0.0973451	0	0	22	0	0	0	0.3429
9606.ENSP00000223293	GIMAP2	337	GTPase IMAP family member 2; The heterodimer formed by GIMAP2 and GIMAP7 has GTPase activity. In contrast, GIMAP2 has no GTPase activity by itself.	Q9UG22	337	8.59791	0.074184	4.16018	0.151335	38016.9	-0.133234	0.305638	0.20178	0.272997	0.0356083	0	0	12	0	0	14	0.25805
9606.ENSP00000223321	PSMA2	234	Proteasome subunit alpha type-2; Component of the 20S core proteasome complex involved in the proteolytic degradation of most intracellular proteins. This complex plays numerous essential roles within the cell by associating with different regulatory particles. Associated with two 19S regulatory particles, forms the 26S proteasome and thus participates in the ATP- dependent degradation of ubiquit…	P25787	234	6.91324	0.102564	4.10984	0.123932	25898.3	-0.186325	0.320513	0.217949	0.282051	0	0	0	0	0	0	0	0.39285
9606.ENSP00000223324	MRPL32	188	Mitochondrial ribosomal protein L32; Belongs to the bacterial ribosomal protein bL32 family.	Q9BYC8	188	9.77884	0.0744681	4.16157	0.175532	21404.5	-0.607447	0.260638	0.25	0.234043	0.148936	0.037234	0	28	7	0	0	0.2436
9606.ENSP00000223357	AEBP1	1158	Adipocyte enhancer-binding protein 1; [Isoform 1]: As a positive regulator of collagen fibrillogenesis, it is probably involved in the organization and remodeling of the extracellular matrix; Belongs to the peptidase M14 family.	Q8IUX7	1158	5.04528	0.0794473	4.10077	0.142487	130927	-0.862608	0.234888	0.25475	0.272021	0.229706	0.151123	0.0319516	266	175	37	202	0.84675
9606.ENSP00000223364	MYL7	175	Myosin regulatory light chain 2, atrial isoform; Myosin light chain 7.	Q01449	175	4.82571	0.0857143	4.06498	0.12	19447.8	-0.396	0.262857	0.205714	0.297143	0	0	0	0	0	0	0	0.3843
9606.ENSP00000223366	GCK	466	Hexokinase-4; Catalyzes the phosphorylation of hexose, such as D-glucose, D-fructose and D-mannose, to hexose 6-phosphate (D-glucose 6-phosphate, D-fructose 6-phosphate and D-mannose 6-phosphate, respectively). Compared to other hexokinases, has a weak affinity for D-glucose, and is effective only when glucose is abundant (By similarity). Mainly expressed in pancreatic beta cells and the liver an…	P35557	465	5.10007	0.0688172	4.11447	0.144086	52190.9	-0.343656	0.275269	0.197849	0.303226	0.0215054	0	0	10	0	0	0	0.55335
9606.ENSP00000223369	YKT6	198	Synaptobrevin homolog YKT6; Vesicular soluble NSF attachment protein receptor (v-SNARE) mediating vesicle docking and fusion to a specific acceptor cellular compartment. Functions in endoplasmic reticulum to Golgi transport; as part of a SNARE complex composed of GOSR1, GOSR2 and STX5. Functions in early/recycling endosome to TGN transport; as part of a SNARE complex composed of BET1L, GOSR1 and …	O15498	198	6.43653	0.0909091	4.09275	0.146465	22417.3	-0.289899	0.318182	0.19697	0.267677	0.0353535	0	0	7	0	0	0	0.313
9606.ENSP00000223398	CLIP2	1046	CAP-Gly domain-containing linker protein 2; Seems to link microtubules to dendritic lamellar body (DLB), a membranous organelle predominantly present in bulbous dendritic appendages of neurons linked by dendrodendritic gap junctions. May operate in the control of brain-specific organelle translocations (By similarity).	Q9UDT6	1046	6.28926	0.0286807	3.95547	0.176864	115836	-0.728011	0.231358	0.211281	0.335564	0.0774379	0.00669216	0	81	7	0	48	0.6284
9606.ENSP00000223459	ZNF688	276	Zinc finger protein 688; May be involved in transcriptional regulation.	P0C7X2	276	9.42001	0.0688406	3.97481	0.181159	30574.5	-0.798188	0.192029	0.293478	0.25	0.108696	0.0398551	0	30	11	0	22	0.3857
9606.ENSP00000223500	CHMP5	219	Charged multivesicular body protein 5; Probable peripherally associated component of the endosomal sorting required for transport complex III (ESCRT-III) which is involved in multivesicular bodies (MVBs) formation and sorting of endosomal cargo proteins into MVBs. MVBs contain intraluminal vesicles (ILVs) that are generated by invagination and scission from the limiting membrane of the endosome a…	Q9NZZ3	219	4.68174	0.0410959	3.93546	0.146119	24570.5	-0.797717	0.228311	0.178082	0.319635	0.0730594	0	0	16	0	0	36	0.4932
9606.ENSP00000223528	FKTN	461	Fukutin; Catalyzes the transfer of CDP-ribitol to the distal N- acetylgalactosamine of the phosphorylated O-mannosyl trisaccharide (N- acetylgalactosamine-beta-3-N-acetylglucosamine-beta-4-(phosphate- 6-)mannose), a carbohydrate structure present in alpha-dystroglycan (DAG1). This constitutes the first step in the formation of the ribitol 5-phosphate tandem repeat which links the phosphorylated O…	O75072	461	8.62866	0.140998	4.19657	0.158351	53723.3	-0.285033	0.362256	0.197397	0.221258	0	0	0	0	0	0	0	0.43125
9606.ENSP00000223641	SEC61B	96	Protein transport protein Sec61 subunit beta; Component of SEC61 channel-forming translocon complex that mediates transport of signal peptide-containing precursor polypeptides across endoplasmic reticulum (ER) (By similarity). Required for PKD1/Polycystin-1 biogenesis (By similarity).	P60468	96	11.5682	0.0729167	3.86323	0.135417	9974.35	-0.140625	0.229167	0.364583	0.197917	0	0	0	0	0	0	0	0.2498
9606.ENSP00000223642	C5	1676	Complement C5 alpha' chain; Activation of C5 by a C5 convertase initiates the spontaneous assembly of the late complement components, C5-C9, into the membrane attack complex. C5b has a transient binding site for C6. The C5b-C6 complex is the foundation upon which the lytic complex is assembled.	P01031	1676	6.10703	0.102029	4.15903	0.124105	188303	-0.176372	0.341289	0.226134	0.229117	0.0149165	0	0	25	0	0	0	0.5924
9606.ENSP00000223795	TNFSF8	234	Tumor necrosis factor ligand superfamily member 8; Cytokine that binds to TNFRSF8/CD30. Induces proliferation of T-cells.	P32971	234	7.62213	0.0897436	4.09586	0.0982906	26016.8	0.1	0.363248	0.235043	0.226496	0	0	0	0	0	0	0	0.1838
9606.ENSP00000223836	AK1	210	Adenylate kinase isoenzyme 1; Catalyzes the reversible transfer of the terminal phosphate group between ATP and AMP. Also displays broad nucleoside diphosphate kinase activity. Plays an important role in cellular energy homeostasis and in adenine nucleotide metabolism.	P00568	194	8.7282	0.0618557	4.00087	0.170103	21634.6	-0.481959	0.28866	0.206186	0.257732	0.0979381	0	0	19	0	0	0	0.4228
9606.ENSP00000223862	RLN1	185	Relaxin A chain; Relaxin is an ovarian hormone that acts with estrogen to produce dilatation of the birth canal in many mammals. May be involved in remodeling of connective tissues during pregnancy, promoting growth of pubic ligaments and ripening of the cervix.	P04808	185	8.97015	0.0810811	4.06603	0.156757	21145.5	-0.214054	0.313514	0.2	0.308108	0	0	0	0	0	0	0	0.1421
9606.ENSP00000223864	PLGRKT	147	Plasminogen receptor (KT); Receptor for plasminogen. Regulates urokinase plasminogen activator-dependent and stimulates tissue-type plasminogen activator- dependent cell surface plasminogen activation. Proposed to be part of a local catecholaminergic cell plasminogen activation system that regulates neuroendocrine prohormone processing. Involved in regulation of inflammatory response; regulates m…	Q9HBL7	147	9.58124	0.115646	3.93267	0.156463	17201.1	-0.226531	0.312925	0.170068	0.346939	0	0	0	0	0	0	0	0.30775
9606.ENSP00000224073	EDF1	148	Endothelial differentiation-related factor 1; Transcriptional coactivator stimulating NR5A1 and ligand- dependent NR1H3/LXRA and PPARG transcriptional activities. Enhances the DNA-binding activity of ATF1, ATF2, CREB1 and NR5A1. Regulates nitric oxid synthase activity probably by sequestering calmodulin in the cytoplasm. May function in endothelial cells differentiation, hormone- induced cardiomy…	O60869	148	9.95136	0.0202703	3.89506	0.222973	16368.5	-0.927703	0.209459	0.189189	0.25	0.175676	0	0	26	0	0	0	0.4595
9606.ENSP00000224140	SETX	2677	Probable helicase senataxin; Probable RNA/DNA helicase involved in diverse aspects of RNA metabolism and genomic integrity. Plays a role in transcription regulation by its ability to modulate RNA Polymerase II (Pol II) binding to chromatin and through its interaction with proteins involved in transcription. Contributes to the mRNA splicing efficiency and splice site selection. Required for the re…	Q7Z333	2677	6.8265	0.0623833	4.15457	0.158013	302877	-0.604445	0.267837	0.239821	0.230855	0.0997385	0.0220396	0.00224131	267	59	6	10	0.7284
9606.ENSP00000224337	BLNK	456	B-cell linker protein; Functions as a central linker protein, downstream of the B- cell receptor (BCR), bridging the SYK kinase to a multitude of signaling pathways and regulating biological outcomes of B-cell function and development. Plays a role in the activation of ERK/EPHB2, MAP kinase p38 and JNK. Modulates AP1 activation. Important for the activation of NF-kappa-B and NFAT. Plays an import…	Q8WV28	456	8.18073	0.0614035	4.05537	0.157895	50465.8	-0.941667	0.20614	0.324561	0.214912	0.129386	0.0350877	0	59	16	0	2	0.5867
9606.ENSP00000224356	CYP26A1	497	Cytochrome P450 26A1; A cytochrome P450 monooxygenase involved in the metabolism of all-trans retinoic acid (atRA), a signaling molecule that binds to retinoic acid receptors and regulates gene transcription. Mechanistically, uses molecular oxygen inserting one oxygen atom into a substrate, and reducing the second into a water molecule, with two electrons provided by NADPH via cytochrome P450 red…	O43174	497	8.96383	0.0885312	4.14765	0.152918	56198	-0.0810865	0.331992	0.217304	0.289738	0	0	0	0	0	0	0	0.363
9606.ENSP00000224652	ATE1	518	Arginyl-tRNA--protein transferase 1; Involved in the post-translational conjugation of arginine to the N-terminal aspartate or glutamate of a protein. This arginylation is required for degradation of the protein via the ubiquitin pathway. Does not arginylate cysteine residues (By similarity).	O95260	518	8.17203	0.102317	4.15685	0.15444	59089.6	-0.681467	0.272201	0.258687	0.222008	0.0907336	0.0135135	0	47	7	0	0	0.42315
9606.ENSP00000224721	CDH23	3354	Cadherin-23; Cadherins are calcium-dependent cell adhesion proteins. They preferentially interact with themselves in a homophilic manner in connecting cells. CDH23 is required for establishing and/or maintaining the proper organization of the stereocilia bundle of hair cells in the cochlea and the vestibule during late embryonic/early postnatal development. It is part of the functional network fo…	Q9H251	3354	4.4986	0.0769231	4.0706	0.0921288	369489	-0.141532	0.331246	0.243888	0.230769	0.00327967	0	0	11	0	0	10	0.54515
9606.ENSP00000224784	ACTA2	377	Actin, aortic smooth muscle, intermediate form; Actins are highly conserved proteins that are involved in various types of cell motility and are ubiquitously expressed in all eukaryotic cells.	P62736	377	5.23529	0.0848806	4.18803	0.122016	42008.5	-0.232626	0.289125	0.225464	0.267905	0	0	0	0	0	0	0	0.46635
9606.ENSP00000224807	SFXN3	325	Sideroflexin-3; Mitochondrial serine transporter that mediates transport of serine into mitochondria, an important step of the one-carbon metabolism pathway. Mitochondrial serine is converted to glycine and formate, which then exits to the cytosol where it is used to generate the charged folates that serve as one-carbon donors ; Belongs to the sideroflexin family.	Q9BWM7	321	9.26245	0.0872274	4.14941	0.109034	35502.9	0.100935	0.336449	0.227414	0.252336	0	0	0	0	0	0	0	0.18975
9606.ENSP00000224862	FBXL15	300	F-box/LRR-repeat protein 15; Substrate recognition component of a SCF (SKP1-CUL1-F-box protein) E3 ubiquitin-protein ligase complex which mediates the ubiquitination and subsequent proteasomal degradation of SMURF1, thereby acting as a positive regulator of the BMP signaling pathway. Required for dorsal/ventral pattern formation and bone mass maintenance. Also mediates ubiquitination of SMURF2 an…	Q9H469	300	7.12996	0.0333333	3.78841	0.15	32997.8	-0.0266667	0.313333	0.2	0.37	0	0	0	0	0	0	8	0.14675
9606.ENSP00000224950	STN1	368	CST complex subunit STN1; Component of the CST complex proposed to act as a specialized replication factor promoting DNA replication under conditions of replication stress or natural replication barriers such as the telomere duplex. The CST complex binds single-stranded DNA with high affinity in a sequence-independent manner, while isolated subunits bind DNA with low affinity by themselves. Initi…	Q9H668	368	5.72388	0.0815217	4.14576	0.146739	42118.5	-0.364402	0.320652	0.190217	0.266304	0.0217391	0	0	8	0	0	8	0.378
9606.ENSP00000225171	DNAJC12	198	DnaJ heat shock protein family member C12.	Q9UKB3	198	5.51301	0.0808081	4.09128	0.191919	23414.9	-1.15859	0.222222	0.191919	0.30303	0.323232	0.116162	0.040404	64	23	8	0	0.18455
9606.ENSP00000225174	PPIF	207	Peptidyl-prolyl cis-trans isomerase F, mitochondrial; PPIase that catalyzes the cis-trans isomerization of proline imidic peptide bonds in oligopeptides and may therefore assist protein folding. Involved in regulation of the mitochondrial permeability transition pore (mPTP). It is proposed that its association with the mPTP is masking a binding site for inhibiting inorganic phosphate (Pi) and pro…	P30405	207	9.48577	0.0772947	4.05935	0.149758	22040	-0.191787	0.275362	0.328502	0.183575	0	0	0	0	0	0	0	0.4176
9606.ENSP00000225235	TBC1D12	775	TBC1 domain family member 12; RAB11A-binding protein that plays a role in neurite outgrowth.	O60347	775	5.5603	0.0812903	4.09208	0.140645	85624.5	-0.503484	0.254194	0.265806	0.290323	0.101935	0.0322581	0	79	25	0	58	0.83495
9606.ENSP00000225275	MPO	745	Myeloperoxidase heavy chain; Part of the host defense system of polymorphonuclear leukocytes. It is responsible for microbicidal activity against a wide range of organisms. In the stimulated PMN, MPO catalyzes the production of hypohalous acids, primarily hypochlorous acid in physiologic situations, and other toxic intermediates that greatly enhance PMN microbicidal activity; Belongs to the perox…	P05164	745	9.19392	0.0832215	4.13849	0.127517	83867.6	-0.268591	0.297987	0.252349	0.271141	0.0201342	0	0	15	0	0	0	0.2989
9606.ENSP00000225276	ST6GALNAC2	374	Alpha-N-acetylgalactosaminide alpha-2,6-sialyltransferase 2; Catalyzes the transfer of N-acetylneuraminyl groups onto glycan chains in glycoproteins.	Q9UJ37	374	9.38339	0.13369	4.12218	0.136364	41938.7	-0.0582888	0.347594	0.254011	0.248663	0	0	0	0	0	0	0	0.12435
9606.ENSP00000225296	DHX33	707	ATP-dependent RNA helicase DHX33; Implicated in nucleolar organization, ribosome biogenesis, protein synthesis and cytoplasmic dsRNA sensing (By similarity). Stimulates RNA polymerase I transcription of the 47S precursor rRNA. Associates with ribosomal DNA (rDNA) loci where it is involved in POLR1A recruitment. In the cytoplasm, promotes elongation-competent 80S ribosome assembly at the late stag…	Q9H6R0	707	9.0849	0.0735502	4.15111	0.145686	78873.2	-0.232673	0.29703	0.213579	0.264498	0.00565771	0	0	4	0	0	28	0.84575
9606.ENSP00000225298	UTP18	556	U3 small nucleolar RNA-associated protein 18 homolog; Involved in nucleolar processing of pre-18S ribosomal RNA. Belongs to the WD repeat UTP18 family.	Q9Y5J1	556	8.93011	0.0647482	4.14286	0.169065	62002.9	-0.573741	0.25	0.255396	0.264388	0.192446	0.0557554	0	107	31	0	42	0.8954
9606.ENSP00000225328	P2RX5	422	P2X purinoceptor 5; Receptor for ATP that acts as a ligand-gated ion channel; Belongs to the P2X receptor family.	Q93086	422	7.45849	0.104265	4.16738	0.14218	47204.2	-0.312559	0.308057	0.241706	0.232227	0.0616114	0.00473934	0	26	2	0	6	0.50195
9606.ENSP00000225371	EPX	715	Eosinophil peroxidase heavy chain; Mediates tyrosine nitration of secondary granule proteins in mature resting eosinophils. Shows significant inhibitory activity towards Mycobacterium tuberculosis H37Rv by inducing bacterial fragmentation and lysis; Belongs to the peroxidase family. XPO subfamily.	P11678	715	10.3087	0.0853147	4.08922	0.158042	81039.5	-0.314825	0.296503	0.236364	0.262937	0.041958	0	0	30	0	0	0	0.3001
9606.ENSP00000225387	CRYBA1	215	Beta-crystallin A3, isoform A1, Delta4 form; Crystallins are the dominant structural components of the vertebrate eye lens.	P05813	215	5.81511	0.134884	4.20645	0.130233	25149.7	-0.849767	0.260465	0.255814	0.2	0.0604651	0	0	13	0	0	0	0.2246
9606.ENSP00000225388	NUFIP2	695	Nuclear fragile X mental retardation-interacting protein 2; Binds RNA.	Q7Z417	695	8.70235	0.057554	4.06105	0.153957	76120.2	-0.932086	0.205755	0.32518	0.185612	0.228777	0.12518	0.047482	159	87	33	88	0.89605
9606.ENSP00000225430	RPL19	196	Ribosomal protein L19; Belongs to the eukaryotic ribosomal protein eL19 family.	P84098	196	11.4759	0.0306122	3.85967	0.352041	23465.7	-1.11122	0.22449	0.137755	0.280612	0.204082	0.0765306	0.0357143	40	15	7	4	0.47145
9606.ENSP00000225474	CSF3	207	Granulocyte colony-stimulating factor; Granulocyte/macrophage colony-stimulating factors are cytokines that act in hematopoiesis by controlling the production, differentiation, and function of 2 related white cell populations of the blood, the granulocytes and the monocytes-macrophages. This CSF induces granulocytes; Belongs to the IL-6 superfamily.	P09919	207	5.60833	0.0628019	3.85519	0.0772947	22292.7	0.226087	0.31401	0.227053	0.386473	0	0	0	0	0	0	2	0.05765
9606.ENSP00000225504	SUPT4H1	117	Transcription elongation factor SPT4; Component of the DRB sensitivity-inducing factor complex (DSIF complex), which regulates mRNA processing and transcription elongation by RNA polymerase II. DSIF positively regulates mRNA capping by stimulating the mRNA guanylyltransferase activity of RNGTT/CAP1A. DSIF also acts cooperatively with the negative elongation factor complex (NELF complex) to enhanc…	P63272	117	8.28504	0.0854701	4.16351	0.145299	13193.1	-0.279487	0.290598	0.213675	0.222222	0	0	0	0	0	0	0	0.2991
9606.ENSP00000225512	WNT3	355	Proto-oncogene Wnt-3; Ligand for members of the frizzled family of seven transmembrane receptors (Probable). Functions in the canonical Wnt signaling pathway that results in activation of transcription factors of the TCF/LEF family. Required for normal gastrulation, formation of the primitive streak, and for the formation of the mesoderm during early embryogenesis. Required for normal formation o…	P56703	355	7.46514	0.0873239	4.20184	0.160563	39644.7	-0.373803	0.261972	0.23662	0.222535	0.0676056	0.0056338	0	24	2	0	0	0.23575
9606.ENSP00000225519	SHPK	478	Sedoheptulokinase; Acts as a modulator of macrophage activation through control of glucose metabolism.	Q9UHJ6	478	6.35371	0.0711297	4.07672	0.100418	51504.3	0.0376569	0.294979	0.246862	0.284519	0	0	0	0	0	0	4	0.21775
9606.ENSP00000225525	TAX1BP3	124	Tax1-binding protein 3; May regulate a number of protein-protein interactions by competing for PDZ domain binding sites. Binds CTNNB1 and may thereby act as an inhibitor of the Wnt signaling pathway. Competes with LIN7A for KCNJ4 binding, and thereby promotes KCNJ4 internalization. May play a role in the Rho signaling pathway. May play a role in activation of CDC42 by the viral protein HPV16 E6.	O14907	124	8.05096	0.0403226	4.0281	0.137097	13734.6	-0.406452	0.282258	0.233871	0.209677	0.0806452	0	0	10	0	0	0	0.4275
9606.ENSP00000225538	P2RX1	399	P2X purinoceptor 1; Ligand-gated ion channel with relatively high calcium permeability. Binding to ATP mediates synaptic transmission between neurons and from neurons to smooth muscle. Seems to be linked to apoptosis, by increasing the intracellular concentration of calcium in the presence of ATP, leading to programmed cell death (By similarity).	P51575	399	8.74921	0.115288	4.18302	0.14787	44979.5	-0.0619048	0.348371	0.20802	0.218045	0.0225564	0	0	9	0	0	0	0.3029
9606.ENSP00000225550	KRT37	449	Keratin, type I cuticular Ha7; Keratin 37.	O76014	449	4.90233	0.0378619	4.07624	0.115813	49746.6	-0.435635	0.240535	0.22049	0.325167	0	0	0	0	0	0	20	0.30685
9606.ENSP00000225576	TVP23C	276	Trans-golgi network vesicle protein 23 homolog C; Belongs to the TVP23 family.	Q96ET8	276	9.46739	0.105072	4.12405	0.152174	31104.4	-0.133696	0.311594	0.253623	0.23913	0.101449	0	0	28	0	0	0	0.19015
9606.ENSP00000225577	RPS6KB1	525	Ribosomal protein S6 kinase beta-1; Serine/threonine-protein kinase that acts downstream of mTOR signaling in response to growth factors and nutrients to promote cell proliferation, cell growth and cell cycle progression. Regulates protein synthesis through phosphorylation of EIF4B, RPS6 and EEF2K, and contributes to cell survival by repressing the pro-apoptotic function of BAD. Under conditions …	P23443	525	6.21116	0.087619	4.15698	0.15619	59138.9	-0.491048	0.272381	0.24	0.274286	0.04	0	0	21	0	0	0	0.8436
9606.ENSP00000225609	PIGL	252	N-acetylglucosaminyl-phosphatidylinositol de-N-acetylase; Involved in the second step of GPI biosynthesis. De-N- acetylation of N-acetylglucosaminyl-phosphatidylinositol; Belongs to the PIGL family.	Q9Y2B2	252	8.27782	0.0952381	4.10981	0.134921	28530.9	0.167063	0.376984	0.206349	0.305556	0.0436508	0	0	11	0	0	0	0.1105
9606.ENSP00000225614	GALK1	392	Galactokinase; Major enzyme for galactose metabolism; Belongs to the GHMP kinase family. GalK subfamily.	P51570	392	6.03553	0.0586735	3.98135	0.119898	42271.8	-0.0752551	0.280612	0.229592	0.341837	0	0	0	0	0	0	30	0.29825
9606.ENSP00000225655	PFN1	140	Profilin-1; Binds to actin and affects the structure of the cytoskeleton. At high concentrations, profilin prevents the polymerization of actin, whereas it enhances it at low concentrations. By binding to PIP2, it inhibits the formation of IP3 and DG. Inhibits androgen receptor (AR) and HTT aggregation and binding of G-actin is essential for its inhibition of AR.	P07737	140	8.43603	0.0785714	4.10022	0.121429	15054.1	-0.116429	0.292857	0.257143	0.221429	0	0	0	0	0	0	0	0.7043
9606.ENSP00000225665	SLC25A11	314	Mitochondrial 2-oxoglutarate/malate carrier protein; Catalyzes the transport of 2-oxoglutarate across the inner mitochondrial membrane in an electroneutral exchange for malate or other dicarboxylic acids, and plays an important role in several metabolic processes, including the malate-aspartate shuttle, the oxoglutarate/isocitrate shuttle, in gluconeogenesis from lactate, and in nitrogen metaboli…	Q02978	314	9.91944	0.101911	4.04255	0.127389	34061.3	0.116561	0.318471	0.226115	0.280255	0	0	0	0	0	0	0	0.28705
9606.ENSP00000225688	RASD1	281	Dexamethasone-induced Ras-related protein 1; Small GTPase. Negatively regulates the transcription regulation activity of the APBB1/FE65-APP complex via its interaction with APBB1/FE65 (By similarity); Belongs to the small GTPase superfamily. RasD family.	Q9Y272	281	9.15375	0.0782918	4.11379	0.177936	31642.1	-0.386121	0.284698	0.220641	0.234875	0.024911	0	0	7	0	0	0	0.527
9606.ENSP00000225698	C1QBP	282	Complement component 1 Q subcomponent-binding protein, mitochondrial; Is believed to be a multifunctional and multicompartmental protein involved in inflammation and infection processes, ribosome biogenesis, protein synthesis in mitochondria, regulation of apoptosis, transcriptional regulation and pre-mRNA splicing. At the cell surface is thought to act as an endothelial receptor for plasma prote…	Q07021	282	4.74022	0.070922	4.09144	0.12766	31361.9	-0.461348	0.276596	0.234043	0.283688	0.0921986	0	0	26	0	0	10	0.5019
9606.ENSP00000225719	CPD	1380	Carboxypeptidase D.	O75976	1380	5.67596	0.084058	4.17519	0.127536	152929	-0.395507	0.289855	0.271739	0.24058	0.0565217	0.00724638	0	78	10	0	28	0.6153
9606.ENSP00000225724	GOSR1	250	Golgi SNAP receptor complex member 1; Involved in transport from the ER to the Golgi apparatus as well as in intra-Golgi transport. It belongs to a super-family of proteins called t-SNAREs or soluble NSF (N-ethylmaleimide-sensitive factor) attachment protein receptor. May play a protective role against hydrogen peroxide induced cytotoxicity under glutathione depleted conditions in neuronal cells …	O95249	250	9.45759	0.06	4.05554	0.18	28612.3	-0.5252	0.268	0.22	0.292	0.072	0.024	0	18	6	0	4	0.2223
9606.ENSP00000225726	CCDC47	483	Coiled-coil domain-containing protein 47; Involved in the regulation of calcium ion homeostasis in the endoplasmic reticulum. Required for proper protein degradation via the ERAD pathway. Has an essential role in the maintenance of endoplasmic reticulum organization during embryogenesis (By similarity).	Q96A33	483	4.75676	0.0766046	4.11246	0.151139	55873.2	-0.769151	0.258799	0.175983	0.296066	0.238095	0.151139	0.0186335	115	73	9	24	0.6959
9606.ENSP00000225728	MED31	131	Mediator of RNA polymerase II transcription subunit 31; Component of the Mediator complex, a coactivator involved in the regulated transcription of nearly all RNA polymerase II-dependent genes. Mediator functions as a bridge to convey information from gene- specific regulatory proteins to the basal RNA polymerase II transcription machinery. Mediator is recruited to promoters by direct interaction…	Q9Y3C7	131	8.7182	0.145038	3.99592	0.160305	15804.9	-0.643511	0.328244	0.122137	0.335878	0.175573	0	0	23	0	0	0	0.25015
9606.ENSP00000225729	DRG2	364	Developmentally-regulated GTP-binding protein 2; Catalyzes the conversion of GTP to GDP through hydrolysis of the gamma-phosphate bond in GTP. When hydroxylated at C-3 of 'Lys-21' by JMJD7, may bind to RNA and play a role in translation.	P55039	364	9.02437	0.0741758	4.12065	0.159341	40746	-0.135714	0.324176	0.197802	0.271978	0	0	0	0	0	0	0	0.5288
9606.ENSP00000225737	AKAP10	662	A-kinase anchor protein 10, mitochondrial; Differentially targeted protein that binds to type I and II regulatory subunits of protein kinase A and anchors them to the mitochondria or the plasma membrane. Although the physiological relevance between PKA and AKAPS with mitochondria is not fully understood, one idea is that BAD, a proapoptotic member, is phosphorylated and inactivated by mitochondri…	O43572	662	5.95709	0.0800604	4.13693	0.135952	73817.3	-0.454834	0.259819	0.247734	0.265861	0.0256798	0	0	17	0	0	0	0.5857
9606.ENSP00000225792	DDX5	614	Probable ATP-dependent RNA helicase DDX5; Involved in the alternative regulation of pre-mRNA splicing; its RNA helicase activity is necessary for increasing tau exon 10 inclusion and occurs in a RBM4-dependent manner. Binds to the tau pre- mRNA in the stem-loop region downstream of exon 10. The rate of ATP hydrolysis is highly stimulated by single-stranded RNA. Involved in transcriptional regulat…	P17844	614	9.06414	0.0879479	4.18263	0.156352	69147.3	-0.641368	0.263844	0.245928	0.21987	0.15798	0.0211726	0	97	13	0	22	0.8079
9606.ENSP00000225823	ASIC2	563	Acid-sensing ion channel 2; Cation channel with high affinity for sodium, which is gated by extracellular protons and inhibited by the diuretic amiloride. Also permeable for Li(+) and K(+). Generates a biphasic current with a fast inactivating and a slow sustained phase. Heteromeric channel assembly seems to modulate.	Q16515	512	5.07347	0.0996094	4.16521	0.115234	57708.3	-0.165039	0.326172	0.214844	0.275391	0.0195312	0	0	10	0	0	8	0.4337
9606.ENSP00000225831	CCL2	99	C-C motif chemokine 2; Acts as a ligand for C-C chemokine receptor CCR2. Signals through binding and activation of CCR2 and induces a strong chemotactic response and mobilization of intracellular calcium ions. Exhibits a chemotactic activity for monocytes and basophils but not neutrophils or eosinophils. May be involved in the recruitment of monocytes into the arterial wall during the disease pro…	P13500	99	9.40131	0.0606061	4.04165	0.151515	11024.9	-0.0757576	0.282828	0.161616	0.232323	0.10101	0	0	10	0	0	0	0.19685
9606.ENSP00000225842	CCL1	96	C-C motif chemokine 1; Cytokine that is chemotactic for monocytes but not for neutrophils. Binds to CCR8; Belongs to the intercrine beta (chemokine CC) family.	P22362	96	9.29945	0.0729167	4.1525	0.177083	10992	-0.0614583	0.291667	0.1875	0.260417	0.03125	0	0	3	0	0	0	0.09835
9606.ENSP00000225844	CCL13	98	C-C motif chemokine 13, medium chain; Chemotactic factor that attracts monocytes, lymphocytes, basophils and eosinophils, but not neutrophils. Signals through CCR2B and CCR3 receptors. Plays a role in the accumulation of leukocytes at both sides of allergic and non-allergic inflammation. May be involved in the recruitment of monocytes into the arterial wall during the disease process of atheroscl…	Q99616	98	9.93614	0.0714286	4.06069	0.183673	10986	-0.0459184	0.295918	0.183673	0.255102	0	0	0	0	0	0	0	0.1575
9606.ENSP00000225899	KRT32	448	Keratin, type I cuticular Ha2; Keratin 32; Belongs to the intermediate filament family.	Q14532	448	4.78462	0.0446429	4.07133	0.104911	50342.6	-0.419196	0.245536	0.216518	0.316964	0	0	0	0	0	0	24	0.32705
9606.ENSP00000225916	KAT2A	837	Histone acetyltransferase KAT2A; Protein lysine acyltransferase that can act as a acetyltransferase, glutaryltransferase or succinyltransferase, depending on the context. Acts as a histone lysine succinyltransferase: catalyzes succinylation of histone H3 on 'Lys-79' (H3K79succ), with a maximum frequency around the transcription start sites of genes. Succinylation of histones gives a specific tag …	Q92830	837	9.17619	0.083632	4.15145	0.154122	93924.5	-0.403584	0.281959	0.246117	0.267622	0.0322581	0	0	27	0	0	82	0.765
9606.ENSP00000225927	NAGLU	743	Alpha-N-acetylglucosaminidase 77 kDa form; Involved in the degradation of heparan sulfate.	P54802	743	6.19985	0.121131	4.06624	0.100942	82264.7	-0.0386272	0.33109	0.235532	0.316285	0.00134589	0	0	1	0	0	71	0.3855
9606.ENSP00000225929	HSD17B1	329	Estradiol 17-beta-dehydrogenase 1; Favors the reduction of estrogens and androgens. Also has 20- alpha-HSD activity. Uses preferentially NADH; Belongs to the short-chain dehydrogenases/reductases (SDR) family.	P14061	328	5.46492	0.0609756	3.94902	0.118902	34949.7	0.0582317	0.29878	0.231707	0.335366	0	0	0	0	0	0	30	0.2116
9606.ENSP00000225941	ABI3	366	ABI gene family member 3; May inhibit tumor metastasis (By similarity). In vitro, reduces cell motility; Belongs to the ABI family.	Q9P2A4	366	4.99191	0.0546448	3.9756	0.0956284	39034.8	-0.326776	0.248634	0.314208	0.289617	0	0	0	0	0	0	70	0.5863
9606.ENSP00000225964	COL1A1	1464	Collagen alpha-1(I) chain; Type I collagen is a member of group I collagen (fibrillar forming collagen).	P02452	1464	5.60423	0.0314208	3.51809	0.0935792	138910	-0.786066	0.112705	0.517077	0.188525	0.0662568	0.00273224	0	97	4	0	719	0.75545
9606.ENSP00000225969	MRPL27	148	Mitochondrial ribosomal protein L27.	Q9P0M9	148	10.4216	0.0675676	3.98168	0.202703	16072.6	-0.15473	0.297297	0.236486	0.25	0.027027	0	0	4	0	0	24	0.43155
9606.ENSP00000225972	LRRC59	307	Leucine-rich repeat-containing protein 59, N-terminally processed; Required for nuclear import of FGF1, but not that of FGF2. Might regulate nuclear import of exogenous FGF1 by facilitating interaction with the nuclear import machinery and by transporting cytosolic FGF1 to, and possibly through, the nuclear pores.	Q96AG4	307	9.61006	0.029316	3.89108	0.211726	34930	-0.751792	0.260586	0.172638	0.32899	0.289902	0.273616	0.0781759	89	84	24	69	0.56555
9606.ENSP00000225983	HDAC5	1123	Histone deacetylase 5; Responsible for the deacetylation of lysine residues on the N-terminal part of the core histones (H2A, H2B, H3 and H4). Histone deacetylation gives a tag for epigenetic repression and plays an important role in transcriptional regulation, cell cycle progression and developmental events. Histone deacetylases act via the formation of large multiprotein complexes. Involved in …	Q9UQL6	1122	5.83426	0.0409982	4.03632	0.12656	121976	-0.493405	0.242424	0.266488	0.293226	0.0900178	0.0365419	0.0187166	101	41	21	152	0.7236
9606.ENSP00000226004	DUSP3	185	Dual specificity protein phosphatase 3; Shows activity both for tyrosine-protein phosphate and serine-protein phosphate, but displays a strong preference toward phosphotyrosines. Specifically dephosphorylates and inactivates ERK1 and ERK2.	P51452	185	7.65618	0.0756757	4.11617	0.124324	20478.1	-0.308108	0.291892	0.259459	0.259459	0	0	0	0	0	0	0	0.3451
9606.ENSP00000226021	CACNG1	222	Voltage-dependent calcium channel gamma-1 subunit; Regulatory subunit of the voltage-gated calcium channel that gives rise to L-type calcium currents in skeletal muscle. Regulates channel inactivation kinetics; Belongs to the PMP-22/EMP/MP20 family. CACNG subfamily.	Q06432	222	6.64137	0.117117	4.16222	0.117117	25028.2	0.340991	0.351351	0.198198	0.301802	0	0	0	0	0	0	16	0.0718
9606.ENSP00000226067	HLF	295	Hepatic leukemia factor; HLF transcription factor, PAR bZIP family member; Belongs to the bZIP family. PAR subfamily.	Q16534	295	7.75582	0.0576271	4.01311	0.169492	33198.4	-0.833559	0.227119	0.294915	0.271186	0.19661	0.0779661	0	58	23	0	0	0.4186
9606.ENSP00000226091	EFNB3	340	Ephrin-B3; Cell surface transmembrane ligand for Eph receptors, a family of receptor tyrosine kinases which are crucial for migration, repulsion and adhesion during neuronal, vascular and epithelial development. Binds promiscuously Eph receptors residing on adjacent cells, leading to contact-dependent bidirectional signaling into neighboring cells. The signaling pathway downstream of the receptor…	Q15768	340	8.85017	0.0705882	3.92781	0.129412	35834.3	-0.380294	0.252941	0.370588	0.258824	0.0294118	0.00294118	0	10	1	0	65	0.4494
9606.ENSP00000226105	RANGRF	186	Ran guanine nucleotide release factor; May regulate the intracellular trafficking of RAN. Promotes guanine nucleotide release from RAN and inhibits binding of new GTP by preventing the binding of the RAN guanine nucleotide exchange factor RCC1. Regulates the levels of GTP-bound RAN in the nucleus, and thereby plays a role in the regulation of RAN-dependent mitotic spindle dynamics. Enhances the e…	Q9HD47	186	4.80405	0.0591398	4.02538	0.0967742	20447.9	-0.228495	0.301075	0.247312	0.290323	0	0	0	0	0	0	0	0.24345
9606.ENSP00000226193	RCVRN	200	Recoverin; Acts as a calcium sensor and regulates phototransduction of cone and rod photoreceptor cells (By similarity). Modulates light sensitivity of cone photoreceptor in dark and dim conditions (By similarity). In response to high Ca(2+) levels induced by low light levels, prolongs RHO/rhodopsin activation in rod photoreceptor cells by binding to and inhibiting GRK1-mediated phosphorylation o…	P35243	200	5.0592	0.11	4.08223	0.145	23130	-0.619	0.295	0.185	0.27	0.115	0	0	23	0	0	0	0.43735
9606.ENSP00000226207	MYH1	1939	Myosin-1; Muscle contraction; Belongs to the TRAFAC class myosin-kinesin ATPase superfamily. Myosin family.	P12882	1939	5.58582	0.0546674	4.00451	0.17999	223143	-0.777256	0.249613	0.140794	0.349665	0.117071	0.00464157	0	227	9	0	66	0.72045
9606.ENSP00000226218	VTN	478	Vitronectin V10 subunit; Vitronectin is a cell adhesion and spreading factor found in serum and tissues. Vitronectin interact with glycosaminoglycans and proteoglycans. Is recognized by certain members of the integrin family and serves as a cell-to-substrate adhesion molecule. Inhibitor of the membrane-damaging effect of the terminal cytolytic complement pathway.	P04004	478	5.5512	0.117155	4.18811	0.135983	54305	-0.723431	0.259414	0.257322	0.223849	0.125523	0.0523013	0.041841	60	25	20	0	0.45295
9606.ENSP00000226225	TNFAIP1	316	BTB/POZ domain-containing adapter for CUL3-mediated RhoA degradation protein 2; Substrate-specific adapter of a BCR (BTB-CUL3-RBX1) E3 ubiquitin-protein ligase complex involved in regulation of cytoskeleton structure. The BCR(TNFAIP1) E3 ubiquitin ligase complex mediates the ubiquitination of RHOA, leading to its degradation by the proteasome, thereby regulating the actin cytoskeleton and cell mi…	Q13829	316	8.26041	0.085443	4.14386	0.161392	36203.8	-0.53481	0.300633	0.21519	0.237342	0.117089	0	0	37	0	0	0	0.19215
9606.ENSP00000226230	TMEM97	176	Sigma intracellular receptor 2; Intracellular orphan receptor that binds numerous drugs and which is highly expressed in various proliferating cancer cells. Corresponds to the sigma-2 receptor, which is thought to play important role in regulating cell survival, morphology and differentiation. Under investigation for its potential diagnostic and therapeutic uses. May play a role as a regulator of…	Q5BJF2	176	9.42175	0.176136	4.01098	0.142045	20847.6	0.216477	0.431818	0.170455	0.295455	0.0511364	0.0340909	0	9	6	0	0	0.1355
9606.ENSP00000226247	FOXN1	648	Forkhead box protein N1; Transcriptional regulator which regulates the development, differentiation, and function of thymic epithelial cells (TECs) both in the prenatal and postnatal thymus. Acts as a master regulator of the TECs lineage development and is required from the onset of differentiation in progenitor TECs in the developing fetus to the final differentiation steps through which TECs ma…	O15353	648	5.93066	0.0756173	3.95996	0.108025	68924.2	-0.462346	0.229938	0.37963	0.246914	0.0138889	0	0	9	0	0	44	0.54735
9606.ENSP00000226279	CD38	300	ADP-ribosyl cyclase/cyclic ADP-ribose hydrolase 1; Synthesizes the second messengers cyclic ADP-ribose and nicotinate-adenine dinucleotide phosphate, the former a second messenger for glucose-induced insulin secretion. Also has cADPr hydrolase activity. Also moonlights as a receptor in cells of the immune system.	P28907	300	7.84962	0.0866667	4.20742	0.146667	34328.1	-0.305667	0.306667	0.213333	0.193333	0.01	0	0	3	0	0	2	0.3488
9606.ENSP00000226284	IBSP	317	Bone sialoprotein 2; Binds tightly to hydroxyapatite. Appears to form an integral part of the mineralized matrix. Probably important to cell-matrix interaction. Promotes Arg-Gly-Asp-dependent cell attachment.	P21815	317	4.14069	0.0946372	3.81492	0.0914826	35147.1	-1.3877	0.173502	0.305994	0.287066	0.470032	0.211356	0.126183	149	67	40	105	0.74605
9606.ENSP00000226299	LAP3	519	Cytosol aminopeptidase; Presumably involved in the processing and regular turnover of intracellular proteins. Catalyzes the removal of unsubstituted N- terminal amino acids from various peptides; Belongs to the peptidase M17 family.	P28838	519	8.02975	0.0712909	4.11546	0.131021	56165.7	-0.172254	0.279383	0.240848	0.294798	0.0134875	0	0	7	0	0	10	0.60395
9606.ENSP00000226317	CXCL6	114	Small-inducible cytokine B6, N-processed variant 1; Chemotactic for neutrophil granulocytes. Signals through binding and activation of its receptors (CXCR1 and CXCR2). In addition to its chemotactic and angiogenic properties, it has strong antibacterial activity against Gram-positive and Gram-negative bacteria (90-fold-higher when compared to CXCL5 and CXCL7).	P80162	114	9.91358	0.0175439	3.76464	0.131579	11897.1	0.254386	0.307018	0.298246	0.289474	0	0	0	0	0	0	30	0.1384
9606.ENSP00000226319	JADE1	842	Protein Jade-1; Component of the HBO1 complex which has a histone H4-specific acetyltransferase activity, a reduced activity toward histone H3 and is responsible for the bulk of histone H4 acetylation in vivo. Transcriptional coactivator, it may also promote acetylation of nucleosomal histone H4 by KAT5. Promotes apoptosis. May act as a renal tumor suppressor. Negatively regulates canonical Wnt s…	Q6IE81	842	8.20143	0.0665083	4.17024	0.175772	95532.4	-0.709739	0.250594	0.245843	0.235154	0.138955	0.0225653	0	117	19	0	0	0.62025
9606.ENSP00000226355	AFM	599	Afamin; Functions as carrier for hydrophobic molecules in body fluids (Probable). Essential for the solubility and activity of lipidated Wnt family members, including WNT1, WNT2B, WNT3, WNT3A, WNT5A, WNT7A, WNT7B, WNT8, WNT9A, WNT9B, WNT10A and WNT10B. Binds vitamin E. May transport vitamin E in body fluids under conditions where the lipoprotein system is not sufficient. May be involved in the tr…	P43652	599	5.64209	0.100167	4.12549	0.146912	69068.4	-0.388147	0.298831	0.186978	0.245409	0.0467446	0	0	28	0	0	2	0.42215
9606.ENSP00000226382	PHOX2B	314	Paired mesoderm homeobox protein 2B; Involved in the development of several major noradrenergic neuron populations, including the locus coeruleus. Transcription factor which could determine a neurotransmitter phenotype in vertebrates. Enhances second-messenger-mediated activation of the dopamine beta- hydrolase and c-fos promoters, and of several enhancers including cAMP- response element and ser…	Q99453	314	9.01689	0.0700637	3.86902	0.10828	31620.6	-0.430573	0.16242	0.350318	0.292994	0.127389	0.044586	0	40	14	0	115	0.6673
9606.ENSP00000226413	GNRHR	328	Gonadotropin-releasing hormone receptor; Receptor for gonadotropin releasing hormone (GnRH) that mediates the action of GnRH to stimulate the secretion of the gonadotropic hormones luteinizing hormone (LH) and follicle-stimulating hormone (FSH). This receptor mediates its action by association with G- proteins that activate a phosphatidylinositol-calcium second messenger system. Isoform 2 may act…	P30968	328	9.55849	0.143293	4.10829	0.109756	37730.3	0.353354	0.402439	0.216463	0.268293	0.0365854	0	0	12	0	0	2	0.05995
9606.ENSP00000226432	CWH43	699	PGAP2-interacting protein; Involved in lipid remodeling during GPI-anchor maturation.	Q9H720	699	8.75192	0.120172	4.14911	0.123033	78583.3	0.114878	0.37196	0.244635	0.266094	0.0400572	0.0114449	0	28	8	0	0	0.12805
9606.ENSP00000226444	SULT1E1	294	Sulfotransferase 1E1; Sulfotransferase that utilizes 3'-phospho-5'-adenylyl sulfate (PAPS) as sulfonate donor to catalyze the sulfate conjugation of estradiol and estrone. Is a key enzyme in estrogen homeostasis, the sulfation of estrogens leads to their inactivation. Also sulfates dehydroepiandrosterone (DHEA), pregnenolone, (24S)-hydroxycholesterol and xenobiotic compounds like ethinylestradiol…	P49888	294	6.17814	0.142857	4.17735	0.170068	35126	-0.559184	0.340136	0.190476	0.234694	0.0340136	0	0	10	0	0	0	0.49105
9606.ENSP00000226460	SMR3A	134	Submaxillary gland androgen-regulated protein 3A; May play a role in protection or detoxification. Belongs to the PROL1/PROL3 family.	Q99954	134	9.62244	0.119403	3.30504	0.0671642	14048	-0.604478	0.216418	0.567164	0.119403	0.0671642	0	0	9	0	0	45	0.44705
9606.ENSP00000226524	PF4V1	104	Platelet factor 4 variant(4-74); Inhibitor of angiogenesis. Inhibitor of endothelial cell chemotaxis (in vitro); Belongs to the intercrine alpha (chemokine CxC) family.	P10720	104	9.299	0.0288462	3.93251	0.173077	11552.6	0.0990385	0.307692	0.134615	0.365385	0	0	0	0	0	0	4	0.19405
9606.ENSP00000226574	NFKB1	969	Nuclear factor NF-kappa-B p105 subunit; NF-kappa-B is a pleiotropic transcription factor present in almost all cell types and is the endpoint of a series of signal transduction events that are initiated by a vast array of stimuli related to many biological processes such as inflammation, immunity, differentiation, cell growth, tumorigenesis and apoptosis. NF-kappa-B is a homo- or heterodimeric co…	P19838	968	5.19886	0.0640496	4.10775	0.127066	105355	-0.33936	0.277893	0.242769	0.277893	0.036157	0.0103306	0	35	10	0	49	0.7349
9606.ENSP00000226730	IL2	153	Interleukin-2; Produced by T-cells in response to antigenic or mitogenic stimulation, this protein is required for T-cell proliferation and other activities crucial to regulation of the immune response. Can stimulate B-cells, monocytes, lymphokine-activated killer cells, natural killer cells, and glioma cells.	P60568	153	7.66556	0.0718954	3.98999	0.124183	17627.5	-0.00718954	0.346405	0.183007	0.339869	0	0	0	0	0	0	0	0.17775
9606.ENSP00000226760	WFS1	890	Wolframin; Participates in the regulation of cellular Ca(2+) homeostasis, at least partly, by modulating the filling state of the endoplasmic reticulum Ca(2+) store.	O76024	890	8.34087	0.107865	4.148	0.129213	100290	0.0517978	0.351685	0.207865	0.28764	0.0404494	0.00337079	0	36	3	0	10	0.2569
9606.ENSP00000226796	GAR1	217	H/ACA ribonucleoprotein complex subunit 1; Required for ribosome biogenesis and telomere maintenance. Part of the H/ACA small nucleolar ribonucleoprotein (H/ACA snoRNP) complex, which catalyzes pseudouridylation of rRNA. This involves the isomerization of uridine such that the ribose is subsequently attached to C5, instead of the normal N1. Each rRNA can contain up to 100 pseudouridine ('psi') re…	Q9NY12	217	10.9125	0.105991	3.45857	0.184332	22347.6	-0.851613	0.207373	0.465438	0.110599	0.0875576	0	0	19	0	0	128	0.7817
9606.ENSP00000226798	FRG1	258	Protein FRG1; Binds to mRNA in a sequence-independent manner. May play a role in regulation of pre-mRNA splicing or in the assembly of rRNA into ribosomal subunits. May be involved in mRNA transport. May be involved in epigenetic regulation of muscle differentiation through regulation of activity of the histone-lysine N-methyltransferase KMT5B. Belongs to the FRG1 family.	Q14331	258	9.10495	0.0697674	4.04208	0.213178	29172	-0.814341	0.248062	0.20155	0.24031	0.143411	0.0968992	0.0503876	37	25	13	32	0.6121
9606.ENSP00000226951	CLNK	428	Cytokine-dependent hematopoietic cell linker; An adapter protein which plays a role in the regulation of immunoreceptor signaling, including PLC-gamma-mediated B-cell antigen receptor (BCR) signaling and FC-epsilon R1-mediated mast cell degranulation (By similarity). Together with FGR, it acts as a negative regulator of natural killer cell-activating receptors and inhibits interferon-gamma produc…	Q7Z7G1	428	9.11198	0.0771028	4.14841	0.179907	49553.3	-0.976636	0.247664	0.268692	0.200935	0.17757	0.0373832	0	76	16	0	0	0.54375
9606.ENSP00000227065	FAM149A	482	Protein FAM149A; Family with sequence similarity 149 member A.	A5PLN7	773	9.52896	0.0543338	3.98978	0.150065	82696.5	-0.561061	0.21216	0.31436	0.248383	0.076326	0.00129366	0	59	1	0	101	0.6088
9606.ENSP00000227155	CD82	267	CD82 antigen; Associates with CD4 or CD8 and delivers costimulatory signals for the TCR/CD3 pathway; Belongs to the tetraspanin (TM4SF) family.	P27701	267	5.1427	0.11985	4.13342	0.082397	29625.2	0.377903	0.389513	0.23221	0.265918	0.0524345	0	0	14	0	0	10	0.12575
9606.ENSP00000227163	SPI1	271	Transcription factor PU.1; Binds to the PU-box, a purine-rich DNA sequence (5'-GAGGAA- 3') that can act as a lymphoid-specific enhancer. This protein is a transcriptional activator that may be specifically involved in the differentiation or activation of macrophages or B-cells. Also binds RNA and may modulate pre-mRNA splicing (By similarity); Belongs to the ETS family.	P17947	270	6.30807	0.0962963	4.09023	0.174074	31082.6	-0.904074	0.255556	0.259259	0.251852	0.185185	0.00740741	0	50	2	0	0	0.38625
9606.ENSP00000227266	CTSC	463	Dipeptidyl peptidase 1 exclusion domain chain; Thiol protease. Has dipeptidylpeptidase activity. Active against a broad range of dipeptide substrates composed of both polar and hydrophobic amino acids. Proline cannot occupy the P1 position and arginine cannot occupy the P2 position of the substrate. Can act as both an exopeptidase and endopeptidase. Activates serine proteases such as elastase, ca…	P53634	463	6.53412	0.12743	4.22483	0.12095	51853.2	-0.257451	0.317495	0.25054	0.222462	0.0194384	0	0	9	0	0	26	0.29295
9606.ENSP00000227322	ZPR1	459	Zinc finger protein ZPR1; Acts as a signaling molecule that communicates proliferative growth signals from the cytoplasm to the nucleus. Plays a role for the localization and accumulation of the survival motor neuron protein SMN1 in sub-nuclear bodies, including gems and Cajal bodies. Induces neuron differentiation and stimulates axonal growth and formation of growth cone in spinal cord motor neu…	O75312	459	4.65724	0.0544662	4.12265	0.11329	50924.7	-0.514161	0.239651	0.233115	0.300654	0.0893246	0	0	41	0	0	41	0.5723
9606.ENSP00000227348	CRTAM	393	Cytotoxic and regulatory T-cell molecule; Interaction with CADM1 promotes natural killer (NK) cell cytotoxicity and interferon-gamma (IFN-gamma) secretion by CD8+ cells in vitro as well as NK cell-mediated rejection of tumors expressing CADM3 in vivo; Belongs to the nectin family.	O95727	393	6.37474	0.0661578	4.08603	0.145038	44640.3	-0.439186	0.29771	0.226463	0.251908	0.137405	0.0661578	0	54	26	0	20	0.351
9606.ENSP00000227349	JHY	778	Jhy protein homolog; Required for the normal development of cilia in brain ependymal cells lining the ventricular surfaces.	Q6NUN7	778	9.28411	0.0501285	4.02349	0.190231	88567.7	-1.15681	0.208226	0.281491	0.236504	0.321337	0.111825	0.0154242	250	87	12	6	0.63225
9606.ENSP00000227451	DTX4	619	E3 ubiquitin-protein ligase DTX4; Regulator of Notch signaling, a signaling pathway involved in cell-cell communications that regulates a broad spectrum of cell-fate determinations (By similarity). Functions as a ubiquitin ligase protein in vivo, mediating 'Lys48'-linked polyubiquitination and promoting degradation of TBK1, targeting to TBK1 requires interaction with NLRP4.	Q9Y2E6	619	9.65203	0.0581583	4.12182	0.142165	67257.6	-0.379321	0.264943	0.311793	0.195477	0.0436187	0.0193861	0	27	12	0	6	0.5162
9606.ENSP00000227471	UNC93B1	597	Protein unc-93 homolog B1; Plays an important role in innate and adaptive immunity by regulating nucleotide-sensing Toll-like receptor (TLR) signaling. Required for the transport of a subset of TLRs (including TLR3, TLR7 and TLR9) from the endoplasmic reticulum to endolysosomes where they can engage pathogen nucleotides and activate signaling cascades. May play a role in autoreactive B-cells remo…	Q9H1C4	597	6.47614	0.122278	4.08173	0.108878	66630.4	0.0948074	0.370184	0.232831	0.318258	0.134003	0.0569514	0.0100503	80	34	6	71	0.40145
9606.ENSP00000227474	PUS3	481	tRNA pseudouridine(38/39) synthase; Formation of pseudouridine at position 39 in the anticodon stem and loop of transfer RNAs; Belongs to the tRNA pseudouridine synthase TruA family.	Q9BZE2	481	7.19618	0.0914761	4.21228	0.162162	55646.7	-0.599792	0.280665	0.189189	0.255717	0.139293	0.022869	0	67	11	0	12	0.7019
9606.ENSP00000227507	CCND1	295	G1/S-specific cyclin-D1; Regulatory component of the cyclin D1-CDK4 (DC) complex that phosphorylates and inhibits members of the retinoblastoma (RB) protein family including RB1 and regulates the cell-cycle during G(1)/S transition. Phosphorylation of RB1 allows dissociation of the transcription factor E2F from the RB/E2F complex and the subsequent transcription of E2F target genes which are resp…	P24385	295	4.96724	0.0610169	4.06841	0.128814	33728.8	-0.185085	0.294915	0.155932	0.366102	0.0474576	0.0169492	0	14	5	0	0	0.3079
9606.ENSP00000227520	CCDC86	360	Coiled-coil domain containing 86.	Q9H6F5	360	10.3342	0.0222222	3.76751	0.213889	40235.1	-1.37889	0.147222	0.313889	0.261111	0.358333	0.125	0.0472222	129	45	17	42	0.59265
9606.ENSP00000227524	PRPF19	504	Pre-mRNA-processing factor 19; Ubiquitin-protein ligase which is a core component of several complexes mainly involved pre-mRNA splicing and DNA repair. Required for pre-mRNA splicing as component of the spliceosome. Core component of the PRP19C/Prp19 complex/NTC/Nineteen complex which is part of the spliceosome and participates in its assembly, its remodeling and is required for its activity. Du…	Q9UMS4	504	6.13926	0.0654762	4.12426	0.128968	55180.1	-0.166667	0.299603	0.228175	0.244048	0.00396825	0	0	2	0	0	0	0.45335
9606.ENSP00000227525	TMEM109	243	Transmembrane protein 109; May mediate cellular response to DNA damage by protecting against ultraviolet C-induced cell death. Can form voltage-gated calcium and potassium channels in vitro (By similarity).	Q9BVC6	243	10.4781	0.0699588	3.76583	0.111111	26209.6	0.541152	0.390947	0.213992	0.386831	0.0617284	0	0	15	0	0	18	0.0863
9606.ENSP00000227638	PANX1	426	Pannexin-1; Structural component of the gap junctions and the hemichannels. May play a role as a Ca(2+)-leak channel to regulate ER Ca(2+) homeostasis.	Q96RD7	426	5.75463	0.105634	4.09755	0.103286	48049.6	0.203521	0.387324	0.215962	0.288732	0.0352113	0	0	15	0	0	4	0.1249
9606.ENSP00000227667	APOC3	99	Apolipoprotein C-III; Component of triglyceride-rich very low density lipoproteins (VLDL) and high density lipoproteins (HDL) in plasma. Plays a multifaceted role in triglyceride homeostasis. Intracellularly, promotes hepatic very low density lipoprotein 1 (VLDL1) assembly and secretion; extracellularly, attenuates hydrolysis and clearance of triglyceride- rich lipoproteins (TRLs). Impairs the li…	P02656	99	5.22932	0.0909091	3.81	0.111111	10852.2	-0.0858586	0.292929	0.181818	0.343434	0	0	0	0	0	0	22	0.2682
9606.ENSP00000227752	IL10RA	578	Interleukin-10 receptor subunit alpha; Cell surface receptor for the cytokine IL10 that participates in IL10-mediated anti-inflammatory functions, limiting excessive tissue disruption caused by inflammation. Upon binding to IL10, induces a conformational change in IL10RB, allowing IL10RB to bind IL10 as well. In turn, the heterotetrameric assembly complex, composed of two subunits of IL10RA and I…	Q13651	578	5.22841	0.0795848	4.08646	0.105536	63002.1	-0.258997	0.288927	0.299308	0.256055	0.00692042	0	0	4	0	0	0	0.31595
9606.ENSP00000227756	GALNT18	607	Polypeptide N-acetylgalactosaminyltransferase 18; Catalyzes the initial reaction in O-linked oligosaccharide biosynthesis, the transfer of an N-acetyl-D-galactosamine residue to a serine or threonine residue on the protein receptor.	Q6P9A2	607	6.06906	0.092257	4.20353	0.14168	69559.7	-0.33888	0.327842	0.21911	0.24547	0.0197694	0	0	12	0	0	2	0.46415
9606.ENSP00000227868	PDHX	501	Pyruvate dehydrogenase protein X component, mitochondrial; Required for anchoring dihydrolipoamide dehydrogenase (E3) to the dihydrolipoamide transacetylase (E2) core of the pyruvate dehydrogenase complexes of eukaryotes. This specific binding is essential for a functional PDH complex.	O00330	501	8.80356	0.0499002	4.03958	0.137725	54121.7	-0.217166	0.285429	0.259481	0.251497	0	0	0	0	0	0	10	0.59465
9606.ENSP00000227880	SLC15A3	581	Solute carrier family 15 member 3; Proton oligopeptide cotransporter. Transports free histidine and certain di- and tripeptides (By similarity).	Q8IY34	581	9.27379	0.108434	4.02484	0.0877797	63558.8	0.409122	0.373494	0.261618	0.30809	0.010327	0	0	6	0	0	46	0.232
9606.ENSP00000227918	SCGB2A2	93	Mammaglobin-A; Secretoglobin family 2A member 2; Belongs to the secretoglobin family. Lipophilin subfamily.	Q13296	93	4.17144	0.0752688	3.96295	0.0645161	10499	0.111828	0.344086	0.182796	0.344086	0	0	0	0	0	0	0	0.1592
9606.ENSP00000228027	DGAT2	388	Diacylglycerol O-acyltransferase 2; Essential acyltransferase that catalyzes the terminal and only committed step in triacylglycerol synthesis by using diacylglycerol and fatty acyl CoA as substrates. Required for synthesis and storage of intracellular triglycerides. Probably plays a central role in cytosolic lipid accumulation. In liver, is primarily responsible for incorporating endogenously sy…	Q96PD7	388	9.45901	0.126289	4.17977	0.136598	43830.2	-0.0358247	0.363402	0.239691	0.224227	0.0463918	0	0	18	0	0	0	0.2651
9606.ENSP00000228136	C11orf58	183	Small acidic protein; Chromosome 11 open reading frame 58; Belongs to the SMAP family.	O00193	183	4.56738	0.0437158	3.86876	0.180328	20332.3	-1.45847	0.136612	0.278689	0.26776	0.431694	0.180328	0.0218579	79	33	4	49	0.60305
9606.ENSP00000228251	YBX3	372	Y-box-binding protein 3; Binds to the GM-CSF promoter. Seems to act as a repressor. Binds also to full-length mRNA and to short RNA sequences containing the consensus site 5'-UCCAUCA-3'. May have a role in translation repression (By similarity).	P16989	372	9.77091	0.0645161	3.8487	0.16129	40089.4	-1.11156	0.153226	0.314516	0.239247	0.322581	0.180108	0.0510753	120	67	19	105	0.926
9606.ENSP00000228318	SLC25A3	362	Phosphate carrier protein, mitochondrial; Transport of phosphate groups from the cytosol to the mitochondrial matrix. Phosphate is cotransported with H(+). May play a role regulation of the mitochondrial permeability transition pore (mPTP).	Q00325	362	9.45179	0.118785	4.13317	0.132597	40094.4	0.0237569	0.331492	0.237569	0.270718	0.0110497	0	0	4	0	0	0	0.2688
9606.ENSP00000228347	POLR3B	1133	DNA-directed RNA polymerase III subunit RPC2; DNA-dependent RNA polymerase catalyzes the transcription of DNA into RNA using the four ribonucleoside triphosphates as substrates. Second largest core component of RNA polymerase III which synthesizes small RNAs, such as 5S rRNA and tRNAs. Proposed to contribute to the polymerase catalytic activity and forms the polymerase active center together with…	Q9NW08	1133	8.77216	0.0794351	4.19402	0.149162	127784	-0.271227	0.308032	0.221536	0.250662	0.0203001	0	0	23	0	0	0	0.7415
9606.ENSP00000228434	CD69	199	Early activation antigen CD69; Involved in lymphocyte proliferation and functions as a signal transmitting receptor in lymphocytes, natural killer (NK) cells, and platelets.	Q07108	199	6.15557	0.120603	4.19633	0.125628	22559.1	-0.413065	0.286432	0.286432	0.201005	0.110553	0	0	22	0	0	0	0.18125
9606.ENSP00000228437	PRDM4	801	PR domain zinc finger protein 4; May function as a transcription factor involved in cell differentiation; Belongs to the class V-like SAM-binding methyltransferase superfamily.	Q9UKN5	801	5.9289	0.0536829	4.15854	0.139825	87919.1	-0.399875	0.248439	0.293383	0.237203	0.0449438	0.00998752	0	36	8	0	22	0.41185
9606.ENSP00000228438	CLEC2B	149	C-type lectin domain family 2 member B.	Q92478	149	9.02185	0.120805	4.18054	0.174497	17306.7	-0.448322	0.288591	0.194631	0.174497	0.0738255	0	0	11	0	0	0	0.28095
9606.ENSP00000228463	SELPLG	428	P-selectin glycoprotein ligand 1; A SLe(x)-type proteoglycan, which through high affinity, calcium-dependent interactions with E-, P- and L-selectins, mediates rapid rolling of leukocytes over vascular surfaces during the initial steps in inflammation. Critical for the initial leukocyte capture.	Q14242	412	4.34588	0.0339806	3.79506	0.0582524	43201	-0.221602	0.199029	0.220874	0.371359	0.0218447	0	0	9	0	0	161	0.39485
9606.ENSP00000228468	ASIC1	574	Acid-sensing ion channel 1; Isoform 2 and isoform 3 function as proton-gated sodium channels; they are activated by a drop of the extracellular pH and then become rapidly desensitized. The channel generates a biphasic current with a fast inactivating and a slow sustained phase. Has high selectivity for sodium ions and can also transport lithium ions with high efficiency. Isoform 2 can also transp…	P78348	528	5.48402	0.107955	4.19782	0.136364	59908.8	-0.267614	0.306818	0.193182	0.274621	0.0227273	0	0	12	0	0	0	0.5581
9606.ENSP00000228476	DAO	347	D-amino-acid oxidase; Regulates the level of the neuromodulator D-serine in the brain. Has high activity towards D-DOPA and contributes to dopamine synthesis. Could act as a detoxifying agent which removes D-amino acids accumulated during aging. Acts on a variety of D-amino acids with a preference for those having small hydrophobic side chains followed by those bearing polar, aromatic, and basic …	P14920	347	6.35673	0.103746	4.17951	0.135447	39473.5	-0.317003	0.331412	0.239193	0.239193	0.0230548	0	0	8	0	0	0	0.35285
9606.ENSP00000228495	KCTD10	313	BTB/POZ domain-containing adapter for CUL3-mediated RhoA degradation protein 3; Substrate-specific adapter of a BCR (BTB-CUL3-RBX1) E3 ubiquitin-protein ligase complex. The BCR(BACURD3) E3 ubiquitin ligase complex mediates the ubiquitination of target proteins, leading to their degradation by the proteasome (By similarity).	Q9H3F6	313	5.9721	0.0798722	4.14391	0.153355	35431.8	-0.491374	0.284345	0.204473	0.28115	0.108626	0.0255591	0	34	8	0	2	0.5507
9606.ENSP00000228506	MLEC	292	Malectin; Carbohydrate-binding protein with a strong ligand preference for Glc2-N-glycan. May play a role in the early steps of protein N- glycosylation (By similarity); Belongs to the malectin family.	Q14165	292	5.26962	0.0890411	4.09243	0.126712	32233.5	-0.155822	0.335616	0.236301	0.277397	0.150685	0.0924658	0.0376712	44	27	11	40	0.5901
9606.ENSP00000228510	MVK	396	Mevalonate kinase; Catalyzes the phosphorylation of mevalonate to mevalonate 5- phosphate, a key step in isoprenoid and cholesterol biosynthesis ; Belongs to the GHMP kinase family. Mevalonate kinase subfamily.	Q03426	396	6.0174	0.040404	4.02673	0.118687	42450.4	0.060101	0.315657	0.242424	0.315657	0	0	0	0	0	0	0	0.17815
9606.ENSP00000228515	CSRNP2	543	Cysteine/serine-rich nuclear protein 2; Binds to the consensus sequence 5'-AGAGTG-3' and has transcriptional activator activity (By similarity). May play a role in apoptosis.	Q9H175	543	4.67969	0.0515654	4.06653	0.117864	59590.6	-0.555801	0.232044	0.270718	0.27256	0.0607735	0.00368324	0	33	2	0	6	0.44815
9606.ENSP00000228534	IL23A	189	Interleukin-23 subunit alpha; Associates with IL12B to form the IL-23 interleukin, a heterodimeric cytokine which functions in innate and adaptive immunity. IL-23 may constitute with IL-17 an acute response to infection in peripheral tissues. IL-23 binds to a heterodimeric receptor complex composed of IL12RB1 and IL23R, activates the Jak-Stat signaling cascade, stimulates memory rather than naive…	Q9NPF7	189	6.02246	0.0634921	3.97747	0.10582	20729.5	-0.0962963	0.301587	0.253968	0.296296	0.037037	0	0	7	0	0	0	0.08615
9606.ENSP00000228567	SYT10	523	Synaptotagmin-10; Ca(2+) sensor specifically required for the Ca(2+)-dependent exocytosis of secretory vesicles containing IGF1 in neurons of the olfactory bulb. Exocytosis of IGF1 is required for sensory perception of smell. Not involved in Ca(2+)-dependent synaptic vesicle exocytosis (By similarity). Acts through Ca(2+) and phospholipid binding to the C2 domain: Ca(2+) induces binding of the C2…	Q6XYQ8	523	7.56762	0.0783939	4.17837	0.156788	59126.1	-0.359847	0.298279	0.225621	0.219885	0.0764818	0	0	40	0	0	18	0.2044
9606.ENSP00000228606	CYP27B1	508	25-hydroxyvitamin D-1 alpha hydroxylase, mitochondrial; A cytochrome P450 monooxygenase involved in vitamin D metabolism and in calcium and phosphorus homeostasis. Catalyzes the rate-limiting step in the activation of vitamin D in the kidney, namely the hydroxylation of 25-hydroxyvitamin D3/calcidiol at the C1alpha- position to form the hormonally active form of vitamin D3, 1alpha,25- dihydroxyvi…	O15528	508	9.33652	0.0807087	4.02135	0.147638	56503.3	-0.178937	0.30315	0.232283	0.311024	0.0334646	0	0	17	0	0	6	0.1568
9606.ENSP00000228641	MYF6	242	Myogenic factor 6; Involved in muscle differentiation (myogenic factor). Induces fibroblasts to differentiate into myoblasts. Probable sequence specific DNA-binding protein.	P23409	242	5.70626	0.053719	4.08309	0.144628	26952.2	-0.569835	0.243802	0.264463	0.27686	0.0619835	0	0	15	0	0	0	0.2842
9606.ENSP00000228644	MYF5	255	Myogenic factor 5; Transcriptional activator that promotes transcription of muscle-specific target genes and plays a role in muscle differentiation. Together with MYOG and MYOD1, co-occupies muscle- specific gene promoter core region during myogenesis. Induces fibroblasts to differentiate into myoblasts. Probable sequence specific DNA-binding protein.	P13349	255	5.89769	0.0666667	4.14881	0.133333	28295.4	-0.604314	0.223529	0.282353	0.231373	0.0862745	0	0	22	0	0	0	0.2613
9606.ENSP00000228682	GLI1	1106	Zinc finger protein GLI1; Acts as a transcriptional activator. Binds to the DNA consensus sequence 5'-GACCACCCA-3'. Regulates the transcription of specific genes during normal development. Plays a role in craniofacial development and digital development, as well as development of the central nervous system and gastrointestinal tract. Mediates SHH signaling. Plays a role in cell proliferation and …	P08151	1106	6.9823	0.056962	4.01551	0.125678	117903	-0.702532	0.192586	0.387884	0.21519	0.0614828	0.0153707	0	68	17	0	18	0.44555
9606.ENSP00000228705	PPM1H	514	Protein phosphatase 1H; Dephosphorylates CDKN1B at 'Thr-187', thus removing a signal for proteasomal degradation.	Q9ULR3	514	6.13551	0.0661479	4.13532	0.142023	56447.4	-0.328988	0.282101	0.264591	0.262646	0.0194553	0	0	10	0	0	0	0.535
9606.ENSP00000228740	LTA4H	611	Leukotriene A-4 hydrolase; Epoxide hydrolase that catalyzes the final step in the biosynthesis of the proinflammatory mediator leukotriene B4. Has also aminopeptidase activity.	P09960	611	5.79754	0.101473	4.18243	0.129296	69284.4	-0.25581	0.327332	0.214403	0.260229	0.00981997	0	0	6	0	0	0	0.4736
9606.ENSP00000228741	ELK3	407	ETS domain-containing protein Elk-3; May be a negative regulator of transcription, but can activate transcription when coexpressed with Ras, Src or Mos. Forms a ternary complex with the serum response factor and the ETS and SRF motifs of the Fos serum response element.	P41970	407	9.03739	0.0663391	3.94875	0.130221	44239.1	-0.22113	0.285012	0.324324	0.280098	0.022113	0	0	9	0	0	12	0.2435
9606.ENSP00000228799	ITFG2	447	KICSTOR complex protein ITFG2; As part of the KICSTOR complex functions in the amino acid- sensing branch of the TORC1 signaling pathway. Recruits, in an amino acid-independent manner, the GATOR1 complex to the lysosomal membranes and allows its interaction with GATOR2 and the RAG GTPases. Functions upstream of the RAG GTPases and is required to negatively regulate mTORC1 signaling in absence of …	Q969R8	447	5.05955	0.0671141	4.13883	0.118568	49312.4	-0.209843	0.308725	0.230425	0.257271	0	0	0	0	0	0	0	0.275
9606.ENSP00000228811	PRR4	134	Proline-rich protein 4; Proline rich 4.	Q16378	134	6.49979	0.0597015	3.73666	0.141791	15096.5	-1.11567	0.208955	0.365672	0.171642	0.477612	0.30597	0	64	41	0	32	0.3605
9606.ENSP00000228820	PARP11	338	Protein mono-ADP-ribosyltransferase PARP11; Mono-ADP-ribosyltransferase that mediates mono-ADP- ribosylation of target proteins. Plays a role in nuclear envelope stability and nuclear remodeling during spermiogenesis (By similarity).	Q9NR21	338	6.85975	0.139053	4.25623	0.150888	39596.4	-0.578107	0.298817	0.224852	0.186391	0	0	0	0	0	0	0	0.3898
9606.ENSP00000228825	ARPC3	178	Actin-related protein 2/3 complex subunit 3; Component of the Arp2/3 complex, a multiprotein complex that mediates actin polymerization upon stimulation by nucleation-promoting factor (NPF). The Arp2/3 complex mediates the formation of branched actin networks in the cytoplasm, providing the force for cell motility. In addition to its role in the cytoplasmic cytoskeleton, the Arp2/3 complex also p…	O15145	178	8.77565	0.11236	4.15862	0.146067	20546.4	-0.605056	0.286517	0.230337	0.241573	0.0224719	0	0	4	0	0	0	0.33275
9606.ENSP00000228837	FGF6	208	Fibroblast growth factor 6; Plays an important role in the regulation of cell proliferation, cell differentiation, angiogenesis and myogenesis, and is required for normal muscle regeneration. Belongs to the heparin-binding growth factors family.	P10767	208	10.0015	0.0961538	4.04235	0.129808	22904.2	0.00528846	0.346154	0.278846	0.259615	0	0	0	0	0	0	0	0.1578
9606.ENSP00000228841	MYL2	166	Myosin regulatory light chain 2, ventricular/cardiac muscle isoform; Contractile protein that plays a role in heart development and function (By similarity). Following phosphorylation, plays a role in cross-bridge cycling kinetics and cardiac muscle contraction by increasing myosin lever arm stiffness and promoting myosin head diffusion; as a consequence of the increase in maximum contraction for…	P10916	166	4.91807	0.0963855	3.98922	0.144578	18789.1	-0.542169	0.26506	0.186747	0.283133	0	0	0	0	0	0	0	0.6349
9606.ENSP00000228843	RAD51AP1	352	RAD51-associated protein 1; May participate in a common DNA damage response pathway associated with the activation of homologous recombination and double- strand break repair. Functionally cooperates with PALB2 in promoting of D-loop formation by RAD51. Binds to single and double stranded DNA, and is capable of aggregating DNA. Also binds RNA.	Q96B01	352	9.18038	0.0284091	3.90077	0.190341	38456.9	-0.864205	0.207386	0.286932	0.21875	0.241477	0.0227273	0	85	8	0	35	0.53255
9606.ENSP00000228850	AKAP3	853	A-kinase anchor protein 3; May function as a regulator of both motility- and head- associated functions such as capacitation and the acrosome reaction.	O75969	853	5.84228	0.0691676	4.14729	0.141852	94750	-0.559906	0.253224	0.252052	0.260258	0.0820633	0.0222743	0	70	19	0	2	0.74375
9606.ENSP00000228865	CREBL2	120	cAMP-responsive element-binding protein-like 2; Probable regulator of CREB1 transcriptional activity which is involved in adipose cells differentiation. May also play a regulatory role in the cell cycle. Identification in a chromosomal region frequently deleted in various cancers suggests that it might act as a tumor suppressor; Belongs to the bZIP family. ATF subfamily.	O60519	120	9.93156	0.0416667	3.95443	0.25	13783.7	-1.1675	0.183333	0.208333	0.283333	0.325	0.075	0	39	9	0	6	0.3181
9606.ENSP00000228872	CDKN1B	198	Cyclin-dependent kinase inhibitor 1B; Important regulator of cell cycle progression. Inhibits the kinase activity of CDK2 bound to cyclin A, but has little inhibitory activity on CDK2 bound to SPDYA. Involved in G1 arrest. Potent inhibitor of cyclin E- and cyclin A-CDK2 complexes. Forms a complex with cyclin type D-CDK4 complexes and is involved in the assembly, stability, and modulation of CCND1…	P46527	198	6.53685	0.0454545	4.06094	0.176768	22073	-1.26111	0.151515	0.30303	0.232323	0.333333	0.0555556	0	66	11	0	0	0.3481
9606.ENSP00000228887	GPRC5D	345	G protein-coupled receptor class C group 5 member D; Belongs to the G-protein coupled receptor 3 family.	Q9NZD1	345	4.86788	0.118841	4.08095	0.057971	38790.5	0.698261	0.431884	0.17971	0.272464	0.0115942	0	0	4	0	0	0	0.05765
9606.ENSP00000228918	LTBR	435	Tumor necrosis factor receptor superfamily member 3; Receptor for the heterotrimeric lymphotoxin containing LTA and LTB, and for TNFS14/LIGHT. Promotes apoptosis via TRAF3 and TRAF5. May play a role in the development of lymphoid organs.	P36941	435	5.53245	0.0574713	4.08606	0.0988506	46708.6	-0.367586	0.225287	0.314943	0.255172	0.0367816	0.0229885	0	16	10	0	4	0.19215
9606.ENSP00000228922	OGFOD2	350	2-oxoglutarate and iron dependent oxygenase domain containing 2.	Q6N063	350	5.45247	0.0828571	4.02947	0.131429	38996	-0.233429	0.3	0.205714	0.322857	0.0314286	0	0	11	0	0	4	0.2873
9606.ENSP00000228928	OAS3	1087	2'-5'-oligoadenylate synthase 3; Interferon-induced, dsRNA-activated antiviral enzyme which plays a critical role in cellular innate antiviral response. In addition, it may also play a role in other cellular processes such as apoptosis, cell growth, differentiation and gene regulation. Synthesizes preferentially dimers of 2'-5'-oligoadenylates (2-5A) from ATP which then bind to the inactive monom…	Q9Y6K5	1087	8.73452	0.0883165	4.14996	0.129715	121169	-0.248758	0.303588	0.233671	0.26127	0.00551978	0	0	6	0	0	22	0.4885
9606.ENSP00000228936	ART4	314	ADP-ribosyltransferase 4; Belongs to the Arg-specific ADP-ribosyltransferase family.	Q93070	314	9.31144	0.124204	4.16826	0.130573	35877.2	-0.100955	0.347134	0.213376	0.245223	0	0	0	0	0	0	0	0.21255
9606.ENSP00000228938	MGP	128	Matrix Gla protein; Associates with the organic matrix of bone and cartilage. Thought to act as an inhibitor of bone formation.	P08493	103	9.71173	0.116505	4.04475	0.203883	12353.1	-0.668932	0.300971	0.174757	0.300971	0.262136	0	0	27	0	0	0	0.1752
9606.ENSP00000228945	ARHGDIB	201	Rho GDP-dissociation inhibitor 2; Regulates the GDP/GTP exchange reaction of the Rho proteins by inhibiting the dissociation of GDP from them, and the subsequent binding of GTP to them. Regulates reorganization of the actin cytoskeleton mediated by Rho family members.	P52566	201	5.10229	0.079602	4.03194	0.169154	22987.7	-0.785572	0.278607	0.199005	0.253731	0.218905	0.00995025	0	44	2	0	0	0.45235
9606.ENSP00000229002	RERGL	205	Ras-related and estrogen-regulated growth inhibitor-like protein; Binds GDP/GTP and may possess intrinsic GTPase activity.	Q9H628	205	9.56364	0.102439	4.08857	0.2	23854.5	-0.326829	0.326829	0.185366	0.263415	0	0	0	0	0	0	0	0.29415
9606.ENSP00000229030	FZD10	581	Frizzled-10; Receptor for Wnt proteins. Functions in the canonical Wnt/beta-catenin signaling pathway (By similarity). The canonical Wnt/beta-catenin signaling pathway leads to the activation of disheveled proteins, inhibition of GSK-3 kinase, nuclear accumulation of beta-catenin and activation of Wnt target genes. A second signaling pathway involving PKC and calcium fluxes has been seen for some…	Q9ULW2	581	8.82529	0.108434	4.23279	0.129088	65335	0.0841652	0.328744	0.222031	0.254733	0.0481928	0	0	28	0	0	0	0.25065
9606.ENSP00000229134	IL26	171	Interleukin-26; May play a role in local mechanisms of mucosal immunity and seems to have a proinflammatory function. May play a role in inflammatory bowel disease. Activates STAT1 and STAT3, MAPK1/3 (ERK1/2), JUN and AKT. Induces expression of SOCS3, TNF-alpha and IL-8, secretion of IL-8 and IL-10 and surface expression of ICAM1. Decreases proliferation of intestinal epithelial cells. Is inhibit…	Q9NPH9	171	9.99668	0.0935673	4.01224	0.19883	19842.5	-0.0830409	0.345029	0.163743	0.263158	0	0	0	0	0	0	0	0.1474
9606.ENSP00000229135	IFNG	166	Interferon gamma; Produced by lymphocytes activated by specific antigens or mitogens. IFN-gamma, in addition to having antiviral activity, has important immunoregulatory functions. It is a potent activator of macrophages, it has antiproliferative effects on transformed cells and it can potentiate the antiviral and antitumor effects of the type I interferons; Belongs to the type II (or gamma) inte…	P01579	166	9.49789	0.114458	4.09399	0.186747	19348.1	-0.577711	0.307229	0.192771	0.222892	0.0783133	0.0060241	0	13	1	0	0	0.44465
9606.ENSP00000229179	NUP107	925	Nuclear pore complex protein Nup107; Plays a role in the nuclear pore complex (NPC) assembly and/or maintenance. Required for the assembly of peripheral proteins into the NPC. May anchor NUP62 to the NPC. Involved in nephrogenesis.	P57740	925	5.2769	0.0864865	4.14951	0.141622	106373	-0.372432	0.313514	0.176216	0.304865	0.0259459	0	0	24	0	0	8	0.546
9606.ENSP00000229195	CNOT2	540	CCR4-NOT transcription complex subunit 2; Component of the CCR4-NOT complex which is one of the major cellular mRNA deadenylases and is linked to various cellular processes including bulk mRNA degradation, miRNA-mediated repression, translational repression during translational initiation and general transcription regulation. Additional complex functions may be a consequence of its influence on m…	Q9NZN8	540	7.22909	0.0851852	4.11705	0.114815	59737	-0.668704	0.235185	0.348148	0.207407	0.0777778	0.0111111	0	42	6	0	16	0.8416
9606.ENSP00000229214	KRR1	381	KRR1 small subunit processome component homolog; Required for 40S ribosome biogenesis. Involved in nucleolar processing of pre-18S ribosomal RNA and ribosome assembly (By similarity).	Q13601	381	9.77678	0.0603675	3.99714	0.225722	43664.4	-0.781365	0.257218	0.19685	0.275591	0.186352	0.0813648	0.00787402	71	31	3	0	0.51505
9606.ENSP00000229238	MRPL51	128	Mitochondrial ribosomal protein L51; Belongs to the mitochondrion-specific ribosomal protein mL51 family.	Q4U2R6	128	11.2707	0.109375	4.0182	0.242188	15094.7	-0.495312	0.335938	0.25	0.21875	0	0	0	0	0	0	0	0.26325
9606.ENSP00000229243	ACRBP	543	Acrosin-binding protein; May be involved in packaging and condensation of the acrosin zymogen in the acrosomal matrix via its association with proacrosin.	Q8NEB7	543	5.09342	0.0828729	4.13567	0.11418	61357.9	-0.603131	0.252302	0.252302	0.268877	0.121547	0.0810313	0.0589319	66	44	32	43	0.53845
9606.ENSP00000229264	GNB3	340	Guanine nucleotide-binding protein G(I)/G(S)/G(T) subunit beta-3; Guanine nucleotide-binding proteins (G proteins) are involved as a modulator or transducer in various transmembrane signaling systems. The beta and gamma chains are required for the GTPase activity, for replacement of GDP by GTP, and for G protein-effector interaction.	P16520	340	5.38853	0.0823529	4.14588	0.114706	37220.8	-0.0597059	0.285294	0.229412	0.241176	0	0	0	0	0	0	0	0.2223
9606.ENSP00000229266	CHPT1	406	Cholinephosphotransferase 1; Catalyzes phosphatidylcholine biosynthesis from CDP-choline. It thereby plays a central role in the formation and maintenance of vesicular membranes.	Q8WUD6	406	6.44522	0.128079	4.13223	0.0862069	45096.5	0.565517	0.408867	0.211823	0.280788	0	0	0	0	0	0	0	0.05075
9606.ENSP00000229268	USP5	858	Ubiquitin carboxyl-terminal hydrolase 5; Cleaves linear and branched multiubiquitin polymers with a marked preference for branched polymers. Involved in unanchored 'Lys- 48'-linked polyubiquitin disassembly. Binds linear and 'Lys-63'-linked polyubiquitin with a lower affinity. Knock-down of USP5 causes the accumulation of p53/TP53 and an increase in p53/TP53 transcriptional activity because the u…	P45974	858	4.90756	0.0850816	4.16928	0.128205	95785.2	-0.439627	0.27972	0.240093	0.262238	0.0524476	0.016317	0	45	14	0	0	0.77595
9606.ENSP00000229270	TPI1	286	Triosephosphate isomerase; Triosephosphate isomerase is an extremely efficient metabolic enzyme that catalyzes the interconversion between dihydroxyacetone phosphate (DHAP) and D-glyceraldehyde-3-phosphate (G3P) in glycolysis and gluconeogenesis.	P60174	249	6.44585	0.0682731	4.07839	0.128514	26669.2	-0.118072	0.289157	0.220884	0.253012	0	0	0	0	0	0	0	0.43375
9606.ENSP00000229281	C12orf57	126	Protein C10; In brain, may be required for corpus callosum development. Belongs to the UPF0456 family.	Q99622	126	5.04403	0.0555556	3.93066	0.0873016	13178	0.0920635	0.253968	0.238095	0.365079	0	0	0	0	0	0	0	0.29175
9606.ENSP00000229304	APOBEC1	236	C->U-editing enzyme APOBEC-1; Catalytic component of the apolipoprotein B mRNA editing enzyme complex which is responsible for the postranscriptional editing of a CAA codon for Gln to a UAA codon for stop in the APOB mRNA. Also involved in CGA (Arg) to UGA (Stop) editing in the NF1 mRNA. May also play a role in the epigenetic regulation of gene expression by participating in DNA demethylation; Be…	P41238	236	9.05647	0.135593	4.23112	0.165254	28191.3	-0.376271	0.338983	0.224576	0.216102	0	0	0	0	0	0	0	0.2042
9606.ENSP00000229307	NANOG	305	Homeobox protein NANOG; Transcription regulator involved in inner cell mass and embryonic stem (ES) cells proliferation and self-renewal. Imposes pluripotency on ES cells and prevents their differentiation towards extraembryonic endoderm and trophectoderm lineages. Blocks bone morphogenetic protein-induced mesoderm differentiation of ES cells by physically interacting with SMAD1 and interfering w…	Q9H9S0	305	6.31944	0.0918033	4.06288	0.0885246	34619.2	-0.843607	0.219672	0.327869	0.2	0.183607	0.0459016	0.0163934	56	14	5	29	0.30375
9606.ENSP00000229314	GOLT1B	138	Vesicle transport protein GOT1B; May be involved in fusion of ER-derived transport vesicles with the Golgi complex.	Q9Y3E0	138	10.3582	0.188406	3.71922	0.0942029	15425.5	1.08696	0.507246	0.224638	0.231884	0	0	0	0	0	0	16	0.1834
9606.ENSP00000229329	CMAS	434	N-acylneuraminate cytidylyltransferase; Catalyzes the activation of N-acetylneuraminic acid (NeuNAc) to cytidine 5'-monophosphate N-acetylneuraminic acid (CMP-NeuNAc), a substrate required for the addition of sialic acid. Has some activity toward NeuNAc, N-glycolylneuraminic acid (Neu5Gc) or 2-keto-3-deoxy-D- glycero-D-galacto-nononic acid (KDN).	Q8NFW8	434	8.15681	0.0668203	4.13634	0.165899	48378.7	-0.406221	0.290323	0.237327	0.248848	0.078341	0.0391705	0	34	17	0	0	0.536
9606.ENSP00000229330	HCFC2	792	Host cell factor C2.	Q9Y5Z7	792	8.7516	0.084596	4.17506	0.127525	86778	-0.398485	0.271465	0.299242	0.203283	0.0416667	0.00883838	0	33	7	0	8	0.64265
9606.ENSP00000229332	CLEC4A	237	C-type lectin domain family 4 member A; C-type lectin receptor that binds carbohydrates mannose and fucose but also weakly interacts with N-acetylglucosamine (GlcNAc) in a Ca(2+)-dependent manner. Involved in regulating immune reactivity. Once triggered by antigen, it is internalized by clathrin-dependent endocytosis and delivers its antigenic cargo into the antigen presentation pathway resulting…	Q9UMR7	237	6.32114	0.126582	4.17914	0.135021	27511.9	-0.441772	0.295359	0.232068	0.240506	0.101266	0	0	24	0	0	18	0.20205
9606.ENSP00000229335	AICDA	198	Single-stranded DNA cytosine deaminase; Single-stranded DNA-specific cytidine deaminase. Involved in somatic hypermutation (SHM), gene conversion, and class-switch recombination (CSR) in B-lymphocytes by deaminating C to U during transcription of Ig-variable (V) and Ig-switch (S) region DNA. Required for several crucial steps of B-cell terminal differentiation necessary for efficient antibody res…	Q9GZX7	198	9.50356	0.156566	4.09534	0.19697	23953.3	-0.466667	0.358586	0.166667	0.242424	0	0	0	0	0	0	0	0.218
9606.ENSP00000229340	RAB35	201	Ras-related protein Rab-35; The small GTPases Rab are key regulators of intracellular membrane trafficking, from the formation of transport vesicles to their fusion with membranes. Rabs cycle between an inactive GDP-bound form and an active GTP-bound form that is able to recruit to membranes different sets of downstream effectors directly responsible for vesicle formation, movement, tethering and…	Q15286	201	8.52564	0.0845771	4.10381	0.164179	23025	-0.472637	0.313433	0.179104	0.19403	0.129353	0	0	26	0	0	2	0.47265
9606.ENSP00000229379	COX6A1	109	Cytochrome c oxidase subunit 6A1, mitochondrial; Component of the cytochrome c oxidase, the last enzyme in the mitochondrial electron transport chain which drives oxidative phosphorylation. The respiratory chain contains 3 multisubunit complexes succinate dehydrogenase (complex II, CII), ubiquinol- cytochrome c oxidoreductase (cytochrome b-c1 complex, complex III, CIII) and cytochrome c oxidase (…	P12074	109	9.29745	0.0917431	4.02102	0.174312	12154.7	-0.384404	0.284404	0.311927	0.247706	0	0	0	0	0	0	4	0.2256
9606.ENSP00000229390	SRSF9	221	Serine/arginine-rich splicing factor 9; Plays a role in constitutive splicing and can modulate the selection of alternative splice sites. Represses the splicing of MAPT/Tau exon 10. Belongs to the splicing factor SR family.	Q13242	221	8.73948	0.131222	3.9739	0.190045	25541.9	-1.07149	0.262443	0.285068	0.176471	0.171946	0.0271493	0	38	6	0	24	0.79925
9606.ENSP00000229395	FGFR1OP2	253	FGFR1 oncogene partner 2; May be involved in wound healing pathway; Belongs to the SIKE family.	Q9NVK5	253	5.68938	0.027668	3.93495	0.185771	29426	-0.803557	0.237154	0.146245	0.363636	0.110672	0.0158103	0	28	4	0	0	0.3404
9606.ENSP00000229402	KLRB1	225	Killer cell lectin-like receptor subfamily B member 1; Plays an inhibitory role on natural killer (NK) cells cytotoxicity. Activation results in specific acid sphingomyelinase/SMPD1 stimulation with subsequent marked elevation of intracellular ceramide. Activation also leads to AKT1/PKB and RPS6KA1/RSK1 kinases stimulation as well as markedly enhanced T-cell proliferation induced by anti-CD3. Act…	Q12918	225	5.94987	0.0755556	4.05702	0.111111	25414.6	-0.264444	0.324444	0.28	0.213333	0.00888889	0	0	2	0	0	6	0.17325
9606.ENSP00000229447	IYD	293	Iodotyrosine deiodinase 1; Catalyzes the oxidative NADPH-dependent deiodination of monoiodotyrosine (L-MIT) or diiodotyrosine (L-DIT). Acts during the hydrolysis of thyroglobulin to liberate iodide, which can then reenter the hormone- producing pathways. Acts more efficiently on monoiodotyrosine than on diiodotyrosine. Belongs to the nitroreductase family.	Q6PHW0	289	7.16139	0.0761246	4.1455	0.176471	33359.3	-0.361592	0.32526	0.179931	0.276817	0.155709	0.0449827	0	45	13	0	0	0.49355
9606.ENSP00000229554	RSPH4A	716	Radial spoke head protein 4 homolog A; Probable component of the axonemal radial spoke head. Radial spokes are regularly spaced along cilia, sperm and flagella axonemes. They consist of a thin stalk which is attached to a subfiber of the outer doublet microtubule, and a bulbous head which is attached to the stalk and appears to interact with the projections from the central pair of microtubules.	Q5TD94	716	4.38436	0.0851955	4.05669	0.103352	80732.1	-0.9	0.240223	0.276536	0.289106	0.25	0.124302	0.0251397	179	89	18	66	0.82865
9606.ENSP00000229583	ADTRP	248	Androgen-dependent TFPI-regulating protein; Hydrolyzes bioactive fatty-acid esters of hydroxy-fatty acids (FAHFAs), but not other major classes of lipids. Show a preference for FAHFAs with branching distal from the carboxylate head group of the lipids. Regulates the expression and the cell-associated anticoagulant activity of the inhibitor TFPI in endothelial cells (in vitro). Belongs to the AIG1…	Q96IZ2	230	9.735	0.173913	4.0388	0.13913	26841.6	0.359565	0.456522	0.16087	0.26087	0.0565217	0.0391304	0	13	9	0	0	0.12335
9606.ENSP00000229595	ASF1A	204	Histone chaperone ASF1A; Histone chaperone that facilitates histone deposition and histone exchange and removal during nucleosome assembly and disassembly. Cooperates with chromatin assembly factor 1 (CAF-1) to promote replication-dependent chromatin assembly and with HIRA to promote replication-independent chromatin assembly. Required for the formation of senescence-associated heterochromatin fo…	Q9Y294	204	4.29392	0.0931373	4.12242	0.0784314	22968.4	-0.313235	0.318627	0.269608	0.254902	0.0882353	0	0	18	0	0	0	0.2467
9606.ENSP00000229633	HINT3	182	Histidine triad nucleotide-binding protein 3; Hydrolyzes phosphoramidate and acyl-adenylate substrates. Belongs to the HINT family.	Q9NQE9	182	6.12181	0.0714286	4.17871	0.153846	20361.1	-0.217033	0.285714	0.197802	0.252747	0	0	0	0	0	0	4	0.2998
9606.ENSP00000229708	ULBP1	244	UL16-binding protein 1; Binds and activates the KLRK1/NKG2D receptor, mediating natural killer cell cytotoxicity.	Q9BZM6	244	7.06613	0.110656	4.17982	0.139344	27996.3	-0.161885	0.319672	0.192623	0.295082	0.0327869	0	0	8	0	0	0	0.22185
9606.ENSP00000229729	SLC44A4	710	Choline transporter-like protein 4; Choline transporter that plays a role in the choline- acetylcholine system and is required to the efferent innervation of hair cells in the olivocochlear bundle for the maintenance of physiological function of outer hair cells and the protection of hair cells from acoustic injury (By similarity). Also described as a thiamine pyrophosphate transporter in colon, …	Q53GD3	710	8.91309	0.125352	4.11915	0.0915493	79252.9	0.487746	0.415493	0.232394	0.253521	0.0338028	0.0169014	0	24	12	0	62	0.3021
9606.ENSP00000229758	FBXO5	447	F-box only protein 5; Regulator of APC activity during mitotic and meiotic cell cycle. During mitotic cell cycle plays a role as both substrate and inhibitor of APC-FZR1 complex. During G1 phase, plays a role as substrate of APC-FZR1 complex E3 ligase. Then switches as an inhibitor of APC-FZR1 complex during S and G2 leading to cell-cycle commitment. As APC inhibitor, prevents the degradation of …	Q9UKT4	447	9.17122	0.0559284	4.09663	0.181208	50145.9	-0.608949	0.246085	0.252796	0.232662	0.0760626	0.0111857	0	34	5	0	32	0.37575
9606.ENSP00000229769	FANCE	536	Fanconi anemia group E protein; As part of the Fanconi anemia (FA) complex functions in DNA cross-links repair. Required for the nuclear accumulation of FANCC and provides a critical bridge between the FA complex and FANCD2.	Q9HB96	536	5.1747	0.0317164	3.86521	0.119403	58710.3	-0.23806	0.274254	0.227612	0.399254	0.108209	0.0746269	0.0447761	58	40	24	38	0.34615
9606.ENSP00000229771	TULP1	542	Tubby-related protein 1; Required for normal development of photoreceptor synapses. Required for normal photoreceptor function and for long-term survival of photoreceptor cells. Interacts with cytoskeleton proteins and may play a role in protein transport in photoreceptor cells (By similarity). Binds lipids, especially phosphatidylinositol 3-phosphate, phosphatidylinositol 4-phosphate, phosphatid…	O00294	542	9.48815	0.0535055	3.9735	0.202952	60608.7	-1.04963	0.195572	0.258303	0.282288	0.306273	0.112546	0.0258303	166	61	14	62	0.7842
9606.ENSP00000229795	MAPK14	360	Mitogen-activated protein kinase 14; Serine/threonine kinase which acts as an essential component of the MAP kinase signal transduction pathway. MAPK14 is one of the four p38 MAPKs which play an important role in the cascades of cellular responses evoked by extracellular stimuli such as proinflammatory cytokines or physical stress leading to direct activation of transcription factors. Accordingly…	Q16539	360	5.48243	0.0916667	4.17512	0.138889	41292.8	-0.260833	0.333333	0.183333	0.283333	0.0166667	0	0	6	0	0	0	0.4456
9606.ENSP00000229812	STK38	465	Serine/threonine-protein kinase 38; Negative regulator of MAP3K1/2 signaling. Converts MAP3K2 from its phosphorylated form to its non-phosphorylated form and inhibits autophosphorylation of MAP3K2.	Q15208	465	6.70043	0.101075	4.17284	0.176344	54189.6	-0.549032	0.292473	0.182796	0.27957	0.116129	0.027957	0	54	13	0	0	0.47315
9606.ENSP00000229829	HLA-DOA	250	HLA class II histocompatibility antigen, DO alpha chain; Important modulator in the HLA class II restricted antigen presentation pathway by interaction with the HLA-DM molecule in B- cells. Modifies peptide exchange activity of HLA-DM.	P06340	250	5.56996	0.1	4.12393	0.104	27598.5	0.1332	0.356	0.236	0.264	0	0	0	0	0	0	0	0.19275
9606.ENSP00000229903	SAYSD1	183	SAYSVFN motif domain containing 1.	Q9NPB0	183	8.94868	0.103825	3.88861	0.10929	20163	-0.165574	0.295082	0.218579	0.371585	0.0491803	0	0	9	0	0	4	0.1799
9606.ENSP00000229922	CAP2	477	Adenylyl cyclase-associated protein 2; May have a regulatory bifunctional role; Belongs to the CAP family.	P40123	477	5.95476	0.067086	4.14879	0.132075	52823.3	-0.428721	0.274633	0.27044	0.249476	0.106918	0	0	51	0	0	56	0.7164
9606.ENSP00000229955	GPR63	419	Probable G-protein coupled receptor 63; Orphan receptor. May play a role in brain function.	Q9BZJ6	419	9.59536	0.147971	4.07876	0.0954654	47577.2	0.654654	0.429594	0.202864	0.257757	0	0	0	0	0	0	4	0.04065
9606.ENSP00000230036	GPLD1	840	Phosphatidylinositol-glycan-specific phospholipase D; This protein hydrolyzes the inositol phosphate linkage in proteins anchored by phosphatidylinositol glycans (GPI-anchor) thus releasing these proteins from the membrane.	P80108	840	5.90861	0.110714	4.1397	0.114286	92335.3	-0.130476	0.327381	0.280952	0.235714	0.0119048	0	0	10	0	0	0	0.356
9606.ENSP00000230048	ACOT13	140	Acyl-coenzyme A thioesterase 13, N-terminally processed; Acyl-CoA thioesterases are a group of enzymes that catalyze the hydrolysis of acyl-CoAs to the free fatty acid and coenzyme A (CoASH), providing the potential to regulate intracellular levels of acyl-CoAs, free fatty acids and CoASH. Has acyl-CoA thioesterase activity towards medium (C12) and long-chain (C18) fatty acyl-CoA substrates. Can …	Q9NPJ3	140	9.22989	0.0214286	3.97147	0.15	14960.3	0.0278571	0.264286	0.2	0.3	0	0	0	0	0	0	0	0.2947
9606.ENSP00000230050	RPS12	132	Ribosomal protein S12.	P25398	132	6.81331	0.0378788	3.95102	0.181818	14514.8	-0.187121	0.287879	0.143939	0.310606	0	0	0	0	0	0	0	0.49925
9606.ENSP00000230053	B3GAT2	323	Galactosylgalactosylxylosylprotein 3-beta-glucuronosyltransferase 2; Involved in the biosynthesis of L2/HNK-1 carbohydrate epitope on both glycolipids and glycoproteins.	Q9NPZ5	323	10.63	0.0897833	4.08523	0.173375	36918.2	-0.439009	0.306502	0.219814	0.241486	0.0990712	0.0340557	0.00309597	32	11	1	0	0.355
9606.ENSP00000230056	GMNN	209	Geminin; Inhibits DNA replication by preventing the incorporation of MCM complex into pre-replication complex (pre-RC). It is degraded during the mitotic phase of the cell cycle. Its destruction at the metaphase-anaphase transition permits replication in the succeeding cell cycle; Belongs to the geminin family.	O75496	209	4.92774	0.0334928	3.9643	0.157895	23564.9	-0.969856	0.215311	0.258373	0.315789	0.253589	0	0	53	0	0	0	0.3533
9606.ENSP00000230085	SNX3	162	Sorting nexin-3; Phosphoinositide-binding protein required for multivesicular body formation. Specifically binds phosphatidylinositol 3-phosphate (PtdIns(P3)). Also can bind phosphatidylinositol 4-phosphate (PtdIns(P4)), phosphatidylinositol 5-phosphate (PtdIns(P5)) and phosphatidylinositol 3,5-biphosphate (PtdIns(3,5)P2) (By similarity). Plays a role in protein transport between cellular compart…	O60493	162	8.70808	0.0925926	4.10973	0.17284	18762.1	-0.62963	0.302469	0.222222	0.222222	0	0	0	0	0	0	0	0.4613
9606.ENSP00000230122	ZBTB24	697	Zinc finger and BTB domain-containing protein 24; May be involved in BMP2-induced transcription.	O43167	697	7.42462	0.0559541	4.13822	0.176471	78281.2	-0.749211	0.223816	0.238164	0.239598	0.116212	0.0430416	0.00860832	81	30	6	10	0.61035
9606.ENSP00000230124	FIG4	907	Polyphosphoinositide phosphatase; The PI(3,5)P2 regulatory complex regulates both the synthesis and turnover of phosphatidylinositol 3,5-bisphosphate (PtdIns(3,5)P2). In vitro, hydrolyzes all three D5-phosphorylated polyphosphoinositide substrates in the order PtdIns(4,5)P2 > PtdIns(3,5)P2 > PtdIns(3,4,5)P3. Plays a role in the biogenesis of endosome carrier vesicles (ECV) / multivesicular bodies…	Q92562	907	6.45585	0.102536	4.19206	0.142227	103634	-0.390849	0.318633	0.224917	0.223815	0.0341786	0.00771775	0	31	7	0	16	0.6166
9606.ENSP00000230256	UNC93A	457	Unc-93 homolog A.	Q86WB7	457	7.45974	0.122538	4.05443	0.0743982	50269	0.443107	0.393873	0.231947	0.286652	0.00656455	0	0	3	0	0	0	0.05245
9606.ENSP00000230301	C6orf118	469	Uncharacterized protein C6orf118; Chromosome 6 open reading frame 118.	Q5T5N4	469	8.60648	0.0575693	4.08647	0.196162	53771.1	-0.690192	0.264392	0.181237	0.321962	0.0810235	0.021322	0	38	10	0	32	0.5717
9606.ENSP00000230321	MDFI	246	MyoD family inhibitor; Inhibits the transactivation activity of the Myod family of myogenic factors and represses myogenesis. Acts by associating with Myod family members and retaining them in the cytoplasm by masking their nuclear localization signals. Can also interfere with the DNA- binding activity of Myod family members. Plays an important role in trophoblast and chondrogenic differentiation…	Q99750	246	4.29188	0.0203252	3.87804	0.0609756	25029	-0.0821138	0.178862	0.325203	0.260163	0	0	0	0	0	0	18	0.1722
9606.ENSP00000230340	BYSL	437	Bystin; Required for processing of 20S pre-rRNA precursor and biogenesis of 40S ribosomal subunits. May be required for trophinin- dependent regulation of cell adhesion during implantation of human embryos; Belongs to the bystin family.	Q13895	437	8.1913	0.0686499	4.07542	0.16476	49600.7	-0.372998	0.290618	0.173913	0.340961	0.128146	0.01373	0	56	6	0	6	0.778
9606.ENSP00000230354	TBP	339	TATA-box-binding protein; General transcription factor that functions at the core of the DNA-binding multiprotein factor TFIID. Binding of TFIID to the TATA box is the initial transcriptional step of the pre-initiation complex (PIC), playing a role in the activation of eukaryotic genes transcribed by RNA polymerase II. Component of a BRF2-containing transcription factor complex that regulates tra…	P20226	339	9.80237	0.0648968	3.92206	0.0943953	37697.7	-0.473746	0.253687	0.233038	0.227139	0.120944	0.109145	0.0973451	41	37	33	77	0.57195
9606.ENSP00000230361	GUCA1B	200	Guanylyl cyclase-activating protein 2; Stimulates two retinal guanylyl cyclases (GCs) GUCY2D and GUCY2F when free calcium ions concentration is low, and inhibits GUCY2D and GUCY2F when free calcium ions concentration is elevated (By similarity). This Ca(2+)-sensitive regulation of GCs is a key event in recovery of the dark state of rod photoreceptors following light exposure (By similarity). May …	Q9UMX6	200	4.74699	0.115	4.10657	0.135	23419.4	-0.4685	0.315	0.155	0.325	0	0	0	0	0	0	0	0.3974
9606.ENSP00000230381	PRPH2	346	Peripherin-2; Essential for retina photoreceptor outer segment disk morphogenesis, may also play a role with ROM1 in the maintenance of outer segment disk structure (By similarity). Required for the maintenance of retinal outer nuclear layer thickness (By similarity). Required for the correct development and organization of the photoreceptor inner segment (By similarity). Belongs to the PRPH2/ROM…	P23942	346	8.50262	0.115607	4.15784	0.121387	39186	-0.0488439	0.355491	0.248555	0.260116	0.0260116	0	0	9	0	0	4	0.1692
9606.ENSP00000230431	DNPH1	174	2'-deoxynucleoside 5'-phosphate N-hydrolase 1; Catalyzes the cleavage of the N-glycosidic bond of deoxyribonucleoside 5'-monophosphates to yield deoxyribose 5-phosphate and a purine or pyrimidine base. Deoxyribonucleoside 5'-monophosphates containing purine bases are preferred to those containing pyrimidine bases; Belongs to the 2'-deoxynucleoside 5'-phosphate N-hydrolase 1 family.	O43598	174	4.969	0.0804598	3.91643	0.126437	19108.2	-0.32931	0.275862	0.218391	0.327586	0	0	0	0	0	0	0	0.3528
9606.ENSP00000230449	EXOC2	924	Exocyst complex component 2; Component of the exocyst complex involved in the docking of exocytic vesicles with fusion sites on the plasma membrane; Belongs to the SEC5 family.	Q96KP1	924	6.46131	0.0735931	4.1429	0.141775	104065	-0.3	0.308442	0.214286	0.277056	0.0313853	0.00649351	0	29	6	0	0	0.5833
9606.ENSP00000230461	TMEM30A	361	Cell cycle control protein 50A; Accessory component of a P4-ATPase flippase complex which catalyzes the hydrolysis of ATP coupled to the transport of aminophospholipids from the outer to the inner leaflet of various membranes and ensures the maintenance of asymmetric distribution of phospholipids. Phospholipid translocation seems also to be implicated in vesicle formation and in uptake of lipid s…	Q9NV96	361	8.8122	0.116343	4.15067	0.121884	40683.2	-0.269529	0.3241	0.290859	0.193906	0.105263	0.00831025	0	38	3	0	10	0.44665
9606.ENSP00000230538	LAMA4	1823	Laminin subunit alpha-4; Binding to cells via a high affinity receptor, laminin is thought to mediate the attachment, migration and organization of cells into tissues during embryonic development by interacting with other extracellular matrix components.	Q16363	1823	5.89025	0.0795392	4.17284	0.133845	202522	-0.410258	0.280856	0.256171	0.242457	0.029073	0.00932529	0.00274273	53	17	5	0	0.3243
9606.ENSP00000230582	PRSS16	514	Thymus-specific serine protease; Protease that may play a role in T-cell development; Belongs to the peptidase S28 family.	Q9NQE7	514	8.2844	0.0797665	3.95051	0.0953307	55048.3	0.103502	0.321012	0.280156	0.307393	0	0	0	0	0	0	16	0.0972
9606.ENSP00000230588	MEP1A	746	Meprin A subunit alpha.	Q16819	746	5.42627	0.105898	4.21641	0.120643	84418	-0.379759	0.30563	0.238606	0.198391	0.0509383	0	0	38	0	0	0	0.41795
[truncated: 18,193 more rows]

## Sheet: Community_tSNE
#string_protein_id	protein_name	preferred_name	protein_size	annotation	length	IEP	aromaticity	entropy	cation_frac	molecular_weight	gravy	alpha_helix	beta_turn	beta_sheet	hpi_<-1.5_frac	hpi_<-2.0_frac	hpi_<-2.5_frac	hpi_<-1.5	hpi_<-2.0	hpi_<-2.5	lcs_scores	ave_proba_PBSG	degree	weighted_degree	degree	bet_cen	eig_cen	page_rank	clo_cen	clus_cof	Degree Centrality	comp-1	comp-2	cluster	page_rank	nucleus	endoplasmic reticulum	cytosol	num_shared_lists
[truncated: 6,600 more rows]

[truncated: 4 more sheets: predicted_4lists, cluster 1, cluster 2, cluster 3]
